# Supplementary material for: Diethyl 2,6,11-trioxo-2,3-dihydro-1H-anthra[1,2-d]imidazole-1,3-diacetate
Source: Acta Crystallogr Sect E Struct Rep Online. 2011 Jul 23;67(Pt 8):o2081. doi: 10.1107/S1600536811028091 (PMC3213523; doi:10.1107/S1600536811028091)
Supplement: Supplementary file 1 [file e-67-o2081-sup1.cif]

##############################################################################
#                                                                            #
# This CIF contains the data in a paper accepted for publication in          #
# Acta Crystallographica Section E. It conforms to the requirements of       #
# Notes for Authors for Acta Crystallographica Section E, and has been       #
# peer reviewed under the auspices of the IUCr Commission on Journals.       #
#                                                                            #
# Full details of the Crystallographic Information File format               #
# are given in the paper "The Crystallographic Information File (CIF):       #
# a New Standard Archive File for Crystallography" by S. R. Hall, F. H.      #
# Allen and I. D. Brown [Acta Cryst. (1991), A47, 655-685].                  #
#                                                                            #
# The current version of the core CIF dictionary is obtainable from          #
# ftp://ftp.iucr.org/pub/cif_core.dic.                                       #
#                                                                            #
# Software is freely available for graphical display of the structure(s)     #
# in this CIF. For information consult the CIF software page                 #
# http://www.iucr.org/resources/cif/software.                                #
#                                                                            #
# This file may be used for bona fide research purposes within the           #
# scientific community so long as proper attribution is given to the journal # 
# article from which it was obtained.                                        #
#                                                                            #
##############################################################################
data_I
_audit_creation_method     SHELXL-97
_chemical_name_systematic
;
Diethyl
2,6,11-trioxo-2,3-dihydro-1<i>H</i>-anthra[1,2-<i>d</i>]imidazole-1,3-diacetate
;
_chemical_name_common     ?
_chemical_formula_moiety     'C23 H20 N2 O7'
_chemical_formula_sum     'C23 H20 N2 O7'
_chemical_formula_iupac     'C23 H20 N2 O7'
_chemical_formula_weight     436.41
_chemical_melting_point     443
_symmetry_cell_setting     monoclinic
_symmetry_space_group_name_H-M     'P 21/c'
_symmetry_space_group_name_Hall     '-P 2ybc'
loop_
    _symmetry_equiv_pos_as_xyz
    'x, y, z'
    '-x, y+1/2, -z+1/2'
    '-x, -y, -z'
    'x, -y-1/2, z-1/2'
_cell_length_a     17.4620(10)
_cell_length_b     13.0646(9)
_cell_length_c     9.1411(6)
_cell_angle_alpha     90.00
_cell_angle_beta     103.915(3)
_cell_angle_gamma     90.00
_cell_volume     2024.2(2)
_cell_formula_units_Z     4
_cell_measurement_reflns_used     5953
_cell_measurement_theta_min     2.78
_cell_measurement_theta_max     28.20
_cell_measurement_temperature     100(2)
_exptl_crystal_description     'needle'
_exptl_crystal_colour     'orange'
_exptl_crystal_size_max     0.49
_exptl_crystal_size_mid     0.11
_exptl_crystal_size_min     0.09
_exptl_crystal_density_diffrn     1.432
_exptl_crystal_density_meas     ?
_exptl_crystal_density_method     'not measured'
_exptl_crystal_F_000     912
_exptl_absorpt_coefficient_mu     0.107
_exptl_absorpt_correction_type     multi-scan
_exptl_absorpt_process_details     '(SADABS; Sheldrick, 2008<i>a</i>)'
_exptl_absorpt_correction_T_min     0.6021
_exptl_absorpt_correction_T_max     0.7457
_exptl_special_details     ?
_diffrn_ambient_temperature     100(2)
_diffrn_radiation_type     MoK\a
_diffrn_radiation_wavelength     0.71073
_diffrn_radiation_source     'fine-focus sealed tube'
_diffrn_radiation_monochromator     graphite
_diffrn_measurement_device_type     'Bruker APEXII CCD'
_diffrn_measurement_method     '\f and \w'
_diffrn_detector_area_resol_mean     ?
_diffrn_reflns_number     32055
_diffrn_reflns_av_R_equivalents     0.0573
_diffrn_reflns_av_sigmaI/netI     0.0444
_diffrn_reflns_theta_min     2.40
_diffrn_reflns_theta_max     28.29
_diffrn_reflns_theta_full     28.29
_diffrn_measured_fraction_theta_max     0.995
_diffrn_measured_fraction_theta_full     0.995
_diffrn_reflns_limit_h_min     -23
_diffrn_reflns_limit_h_max     17
_diffrn_reflns_limit_k_min     -17
_diffrn_reflns_limit_k_max     17
_diffrn_reflns_limit_l_min     -12
_diffrn_reflns_limit_l_max     12
_refine_special_details
;
Refinement of <i>F</i>^2^ against all reflections. The weighted <i>R</i>-factor
<i>wR</i> and goodness of fit <i>S</i> are based on <i>F</i>^2^, conventional
<i>R</i>-factors <i>R</i> are based on <i>F</i>, with <i>F</i> set to zero for
negative <i>F</i>^2^. The threshold expression of <i>F</i>^2^ >
\s(<i>F</i>^2^) is used only for calculating <i>R</i>-factors(gt) <i>etc</i>.
and is not relevant to the choice of reflections for refinement.
<i>R</i>-factors based on <i>F</i>^2^ are statistically about twice as large
as those based on <i>F</i>, and <i>R</i>- factors based on all data will be
even larger.
;
_reflns_number_total     5006
_reflns_number_gt     3339
_reflns_threshold_expression     I>2\s(I)
_refine_ls_structure_factor_coef     Fsqd
_refine_ls_matrix_type     full
_refine_ls_R_factor_all     0.0925
_refine_ls_R_factor_gt     0.0535
_refine_ls_wR_factor_gt     0.1313
_refine_ls_wR_factor_ref     0.1529
_refine_ls_goodness_of_fit_ref     1.008
_refine_ls_restrained_S_all     1.008
_refine_ls_number_reflns     5006
_refine_ls_number_parameters     291
_refine_ls_number_restraints     0
_refine_ls_hydrogen_treatment     constr
_refine_ls_weighting_scheme     calc
_refine_ls_weighting_details
         'calc w=1/[\s^2^(Fo^2^)+(0.0807P)^2^+0.7872P] where P=(Fo^2^+2Fc^2^)/3'
_atom_sites_solution_hydrogens     geom
_atom_sites_solution_primary     direct
_atom_sites_solution_secondary     difmap
_refine_ls_shift/su_max     0.000
_refine_ls_shift/su_mean     0.000
_refine_diff_density_max     0.573
_refine_diff_density_min     -0.315
_refine_ls_extinction_method     none
_refine_ls_extinction_coef     ?
loop_
    _atom_type_symbol
    _atom_type_description
    _atom_type_scat_dispersion_real
    _atom_type_scat_dispersion_imag
    _atom_type_scat_source
    'C' 'C' 0.0033 0.0016
                         'International Tables Vol C Tables 4.2.6.8 and 6.1.1.4'
    'H' 'H' 0.0000 0.0000
                         'International Tables Vol C Tables 4.2.6.8 and 6.1.1.4'
    'N' 'N' 0.0061 0.0033
                         'International Tables Vol C Tables 4.2.6.8 and 6.1.1.4'
    'O' 'O' 0.0106 0.0060
                         'International Tables Vol C Tables 4.2.6.8 and 6.1.1.4'
_computing_data_collection     'APEX2 (Bruker, 2009)'
_computing_cell_refinement     'SAINT-Plus (Bruker, 2009)'
_computing_data_reduction     'SAINT-Plus (Bruker, 2009)'
_computing_structure_solution     'SHELXS97 (Sheldrick, 2008<i>b</i>)'
_computing_structure_refinement     'SHELXL97 (Sheldrick, 2008<i>b</i>)'
_computing_molecular_graphics
   'ORTEP-3 for Windows (Farrugia, 1997) and ORTEPIII (Burnett & Johnson, 1996)'
_computing_publication_material     'WinGX (Farrugia, 1999)'
loop_
    _atom_site_type_symbol
    _atom_site_label
    _atom_site_fract_x
    _atom_site_fract_y
    _atom_site_fract_z
    _atom_site_U_iso_or_equiv
    _atom_site_adp_type
    _atom_site_calc_flag
    _atom_site_refinement_flags
    _atom_site_occupancy
    _atom_site_symmetry_multiplicity
    _atom_site_disorder_assembly
    _atom_site_disorder_group
    C C1 0.03454(11) 0.81216(15) 0.1634(2) 0.0212(4) Uani d . 1 1 . .
    C C2 -0.01666(12) 0.88216(16) 0.0739(2) 0.0251(4) Uani d . 1 1 . .
    H H2 -0.0120 0.9531 0.0970 0.030 Uiso calc R 1 1 . .
    C C3 -0.07428(12) 0.84794(18) -0.0487(2) 0.0291(5) Uani d . 1 1 . .
    H H3 -0.1089 0.8956 -0.1099 0.035 Uiso calc R 1 1 . .
    C C4 -0.08148(12) 0.74399(17) -0.0823(2) 0.0300(5) Uani d . 1 1 . .
    H H4 -0.1204 0.7211 -0.1674 0.036 Uiso calc R 1 1 . .
    C C5 -0.03235(11) 0.67372(16) 0.0073(2) 0.0251(4) Uani d . 1 1 . .
    H H5 -0.0378 0.6027 -0.0153 0.030 Uiso calc R 1 1 . .
    C C6 0.02552(11) 0.70791(15) 0.1315(2) 0.0213(4) Uani d . 1 1 . .
    C C7 0.07787(11) 0.63253(15) 0.2280(2) 0.0211(4) Uani d . 1 1 . .
    C C8 0.13726(11) 0.67067(15) 0.3619(2) 0.0195(4) Uani d . 1 1 . .
    C C9 0.14819(11) 0.77711(14) 0.3921(2) 0.0180(4) Uani d . 1 1 . .
    C C10 0.09975(11) 0.85232(15) 0.2866(2) 0.0207(4) Uani d . 1 1 . .
    C C11 0.18249(11) 0.59666(14) 0.4533(2) 0.0208(4) Uani d . 1 1 . .
    H H11 0.1729 0.5263 0.4296 0.025 Uiso calc R 1 1 . .
    C C12 0.24099(11) 0.62368(15) 0.5779(2) 0.0213(4) Uani d . 1 1 . .
    H H12 0.2722 0.5733 0.6399 0.026 Uiso calc R 1 1 . .
    C C13 0.25240(11) 0.72640(15) 0.6087(2) 0.0196(4) Uani d . 1 1 . .
    C C14 0.20748(11) 0.80493(14) 0.5205(2) 0.0184(4) Uani d . 1 1 . .
    C C15 0.29890(11) 0.87703(15) 0.7166(2) 0.0219(4) Uani d . 1 1 . .
    C C16 0.36449(12) 0.71882(15) 0.8400(2) 0.0229(4) Uani d . 1 1 . .
    H H16A 0.3382 0.6635 0.8836 0.028 Uiso calc R 1 1 . .
    H H16B 0.3880 0.7670 0.9221 0.028 Uiso calc R 1 1 . .
    C C17 0.42943(11) 0.67314(16) 0.7757(2) 0.0229(4) Uani d . 1 1 . .
    C C18 0.51981(13) 0.53472(18) 0.8019(3) 0.0358(5) Uani d . 1 1 . .
    H H18A 0.5572 0.4993 0.8851 0.043 Uiso calc R 1 1 . .
    H H18B 0.5506 0.5789 0.7491 0.043 Uiso calc R 1 1 . .
    C C19 0.47416(16) 0.4572(2) 0.6938(4) 0.0512(7) Uani d . 1 1 . .
    H H19A 0.4439 0.4135 0.7465 0.077 Uiso calc R 1 1 . .
    H H19B 0.5109 0.4149 0.6539 0.077 Uiso calc R 1 1 . .
    H H19C 0.4380 0.4926 0.6105 0.077 Uiso calc R 1 1 . .
    C C20 0.21415(12) 1.00388(15) 0.5665(2) 0.0238(4) Uani d . 1 1 . .
    H H20A 0.2225 1.0390 0.6651 0.029 Uiso calc R 1 1 . .
    H H20B 0.1573 1.0081 0.5163 0.029 Uiso calc R 1 1 . .
    C C21 0.26099(12) 1.05796(16) 0.4711(2) 0.0250(4) Uani d . 1 1 . .
    C C22 0.29699(17) 1.22304(19) 0.4012(3) 0.0454(6) Uani d . 1 1 . .
    H H22A 0.2759 1.2132 0.2915 0.054 Uiso calc R 1 1 . .
    H H22B 0.3536 1.2046 0.4272 0.054 Uiso calc R 1 1 . .
    C C23 0.2867(2) 1.3309(2) 0.4429(3) 0.0564(8) Uani d . 1 1 . .
    H H23A 0.2304 1.3476 0.4199 0.085 Uiso calc R 1 1 . .
    H H23B 0.3135 1.3761 0.3855 0.085 Uiso calc R 1 1 . .
    H H23C 0.3096 1.3403 0.5510 0.085 Uiso calc R 1 1 . .
    N N1 0.30651(9) 0.77227(12) 0.72586(17) 0.0199(3) Uani d . 1 1 . .
    N N2 0.23663(9) 0.89680(12) 0.59127(18) 0.0203(3) Uani d . 1 1 . .
    O O1 0.07231(9) 0.54083(10) 0.19817(16) 0.0272(3) Uani d . 1 1 . .
    O O2 0.11351(9) 0.94387(11) 0.29568(17) 0.0309(4) Uani d . 1 1 . .
    O O3 0.33699(8) 0.94101(11) 0.80032(15) 0.0260(3) Uani d . 1 1 . .
    O O4 0.44572(9) 0.70173(12) 0.66182(16) 0.0325(4) Uani d . 1 1 . .
    O O5 0.46530(9) 0.59785(12) 0.86323(17) 0.0336(4) Uani d . 1 1 . .
    O O6 0.29952(9) 1.01755(12) 0.39486(17) 0.0320(4) Uani d . 1 1 . .
    O O7 0.25385(10) 1.15896(12) 0.48532(19) 0.0374(4) Uani d . 1 1 . .
loop_
    _atom_site_aniso_label
    _atom_site_aniso_U_11
    _atom_site_aniso_U_22
    _atom_site_aniso_U_33
    _atom_site_aniso_U_12
    _atom_site_aniso_U_13
    _atom_site_aniso_U_23
    C1 0.0234(9) 0.0248(10) 0.0172(9) -0.0005(8) 0.0085(7) -0.0014(7)
    C2 0.0291(10) 0.0255(10) 0.0215(10) 0.0010(8) 0.0077(8) 0.0019(8)
    C3 0.0274(10) 0.0357(12) 0.0234(10) 0.0036(9) 0.0044(8) 0.0035(9)
    C4 0.0267(10) 0.0387(13) 0.0230(10) -0.0040(9) 0.0030(8) -0.0016(9)
    C5 0.0251(10) 0.0264(11) 0.0252(10) -0.0045(8) 0.0087(8) -0.0055(8)
    C6 0.0210(9) 0.0261(10) 0.0194(9) -0.0022(8) 0.0097(7) -0.0007(7)
    C7 0.0241(9) 0.0228(10) 0.0193(9) -0.0035(8) 0.0111(8) -0.0016(7)
    C8 0.0228(9) 0.0199(10) 0.0184(9) -0.0014(7) 0.0099(7) -0.0012(7)
    C9 0.0203(9) 0.0190(9) 0.0167(9) 0.0016(7) 0.0084(7) 0.0005(7)
    C10 0.0239(9) 0.0214(10) 0.0181(9) 0.0005(8) 0.0080(7) 0.0001(7)
    C11 0.0278(10) 0.0149(9) 0.0216(9) -0.0014(8) 0.0097(8) -0.0012(7)
    C12 0.0260(10) 0.0210(10) 0.0187(9) 0.0026(8) 0.0088(8) 0.0033(7)
    C13 0.0207(9) 0.0228(10) 0.0170(9) 0.0007(7) 0.0078(7) 0.0008(7)
    C14 0.0212(9) 0.0168(9) 0.0198(9) -0.0007(7) 0.0099(7) -0.0004(7)
    C15 0.0229(9) 0.0243(10) 0.0207(9) 0.0008(8) 0.0096(8) 0.0001(8)
    C16 0.0269(10) 0.0257(10) 0.0161(9) 0.0015(8) 0.0050(8) 0.0018(8)
    C17 0.0216(9) 0.0281(11) 0.0178(9) 0.0002(8) 0.0023(7) 0.0024(8)
    C18 0.0273(11) 0.0401(14) 0.0414(13) 0.0138(10) 0.0107(10) 0.0111(10)
    C19 0.0367(14) 0.0409(16) 0.078(2) 0.0058(11) 0.0164(14) -0.0043(14)
    C20 0.0282(10) 0.0188(10) 0.0249(10) 0.0003(8) 0.0077(8) -0.0028(8)
    C21 0.0260(10) 0.0241(10) 0.0249(10) -0.0004(8) 0.0063(8) -0.0003(8)
    C22 0.0604(16) 0.0309(13) 0.0533(16) -0.0024(12) 0.0305(13) 0.0111(11)
    C23 0.082(2) 0.0395(16) 0.0500(17) -0.0095(15) 0.0199(15) 0.0078(13)
    N1 0.0225(8) 0.0196(8) 0.0174(8) 0.0010(6) 0.0047(6) -0.0013(6)
    N2 0.0234(8) 0.0179(8) 0.0202(8) -0.0005(6) 0.0062(6) -0.0014(6)
    O1 0.0325(8) 0.0224(8) 0.0270(7) -0.0027(6) 0.0078(6) -0.0044(6)
    O2 0.0374(8) 0.0211(8) 0.0301(8) -0.0007(6) 0.0000(6) 0.0032(6)
    O3 0.0281(7) 0.0247(8) 0.0253(7) -0.0037(6) 0.0067(6) -0.0054(6)
    O4 0.0330(8) 0.0458(10) 0.0213(7) 0.0098(7) 0.0116(6) 0.0105(6)
    O5 0.0315(8) 0.0438(10) 0.0276(8) 0.0139(7) 0.0114(6) 0.0144(7)
    O6 0.0389(9) 0.0311(8) 0.0304(8) -0.0011(7) 0.0167(7) -0.0025(6)
    O7 0.0519(10) 0.0224(8) 0.0454(10) -0.0007(7) 0.0261(8) 0.0036(7)
_geom_special_details
;
All e.s.d.'s (except the e.s.d. in the dihedral angle between two l.s. planes)
are estimated using the full covariance matrix. The cell e.s.d.'s are taken
into account individually in the estimation of e.s.d.'s in distances, angles
and torsion angles; correlations between e.s.d.'s in cell parameters are only
used when they are defined by crystal symmetry. An approximate (isotropic)
treatment of cell e.s.d.'s is used for estimating e.s.d.'s involving l.s.
planes.
;
loop_
    _geom_bond_atom_site_label_1
    _geom_bond_atom_site_label_2
    _geom_bond_site_symmetry_2
    _geom_bond_distance
    _geom_bond_publ_flag
    C1 C6 . 1.394(3) ?
    C1 C2 . 1.397(3) ?
    C1 C10 . 1.492(3) ?
    C2 C3 . 1.388(3) ?
    C2 H2 . 0.9500 ?
    C3 C4 . 1.391(3) ?
    C3 H3 . 0.9500 ?
    C4 C5 . 1.383(3) ?
    C4 H4 . 0.9500 ?
    C5 C6 . 1.399(3) ?
    C5 H5 . 0.9500 ?
    C6 C7 . 1.482(3) ?
    C7 O1 . 1.227(2) ?
    C7 C8 . 1.487(3) ?
    C8 C11 . 1.393(3) ?
    C8 C9 . 1.422(3) ?
    C9 C14 . 1.413(3) ?
    C9 C10 . 1.489(3) ?
    C10 O2 . 1.219(2) ?
    C11 C12 . 1.380(3) ?
    C11 H11 . 0.9500 ?
    C12 C13 . 1.376(3) ?
    C12 H12 . 0.9500 ?
    C13 N1 . 1.383(2) ?
    C13 C14 . 1.419(3) ?
    C14 N2 . 1.400(2) ?
    C15 O3 . 1.217(2) ?
    C15 N1 . 1.376(2) ?
    C15 N2 . 1.401(2) ?
    C16 N1 . 1.447(2) ?
    C16 C17 . 1.519(3) ?
    C16 H16A . 0.9900 ?
    C16 H16B . 0.9900 ?
    C17 O4 . 1.203(2) ?
    C17 O5 . 1.326(2) ?
    C18 O5 . 1.469(3) ?
    C18 C19 . 1.503(4) ?
    C18 H18A . 0.9900 ?
    C18 H18B . 0.9900 ?
    C19 H19A . 0.9800 ?
    C19 H19B . 0.9800 ?
    C19 H19C . 0.9800 ?
    C20 N2 . 1.456(2) ?
    C20 C21 . 1.508(3) ?
    C20 H20A . 0.9900 ?
    C20 H20B . 0.9900 ?
    C21 O6 . 1.201(2) ?
    C21 O7 . 1.335(3) ?
    C22 O7 . 1.462(3) ?
    C22 C23 . 1.482(4) ?
    C22 H22A . 0.9900 ?
    C22 H22B . 0.9900 ?
    C23 H23A . 0.9800 ?
    C23 H23B . 0.9800 ?
    C23 H23C . 0.9800 ?
loop_
    _geom_angle_atom_site_label_1
    _geom_angle_atom_site_label_2
    _geom_angle_atom_site_label_3
    _geom_angle_site_symmetry_1
    _geom_angle_site_symmetry_3
    _geom_angle
    _geom_angle_publ_flag
    C6 C1 C2 . . 119.54(18) ?
    C6 C1 C10 . . 121.94(17) ?
    C2 C1 C10 . . 118.47(18) ?
    C3 C2 C1 . . 119.95(19) ?
    C3 C2 H2 . . 120.0 ?
    C1 C2 H2 . . 120.0 ?
    C2 C3 C4 . . 120.1(2) ?
    C2 C3 H3 . . 119.9 ?
    C4 C3 H3 . . 119.9 ?
    C5 C4 C3 . . 120.47(19) ?
    C5 C4 H4 . . 119.8 ?
    C3 C4 H4 . . 119.8 ?
    C4 C5 C6 . . 119.52(19) ?
    C4 C5 H5 . . 120.2 ?
    C6 C5 H5 . . 120.2 ?
    C1 C6 C5 . . 120.32(18) ?
    C1 C6 C7 . . 120.17(17) ?
    C5 C6 C7 . . 119.51(18) ?
    O1 C7 C6 . . 120.79(17) ?
    O1 C7 C8 . . 120.81(18) ?
    C6 C7 C8 . . 118.40(17) ?
    C11 C8 C9 . . 122.16(17) ?
    C11 C8 C7 . . 116.35(17) ?
    C9 C8 C7 . . 121.47(17) ?
    C14 C9 C8 . . 116.75(16) ?
    C14 C9 C10 . . 123.82(17) ?
    C8 C9 C10 . . 119.39(16) ?
    O2 C10 C9 . . 122.11(17) ?
    O2 C10 C1 . . 119.91(17) ?
    C9 C10 C1 . . 117.94(16) ?
    C12 C11 C8 . . 121.18(18) ?
    C12 C11 H11 . . 119.4 ?
    C8 C11 H11 . . 119.4 ?
    C13 C12 C11 . . 117.42(17) ?
    C13 C12 H12 . . 121.3 ?
    C11 C12 H12 . . 121.3 ?
    C12 C13 N1 . . 128.30(17) ?
    C12 C13 C14 . . 123.76(17) ?
    N1 C13 C14 . . 107.94(16) ?
    N2 C14 C9 . . 135.76(17) ?
    N2 C14 C13 . . 105.53(16) ?
    C9 C14 C13 . . 118.71(17) ?
    O3 C15 N1 . . 127.91(18) ?
    O3 C15 N2 . . 125.93(18) ?
    N1 C15 N2 . . 106.15(16) ?
    N1 C16 C17 . . 111.62(15) ?
    N1 C16 H16A . . 109.3 ?
    C17 C16 H16A . . 109.3 ?
    N1 C16 H16B . . 109.3 ?
    C17 C16 H16B . . 109.3 ?
    H16A C16 H16B . . 108.0 ?
    O4 C17 O5 . . 125.21(19) ?
    O4 C17 C16 . . 124.53(18) ?
    O5 C17 C16 . . 110.26(16) ?
    O5 C18 C19 . . 109.85(19) ?
    O5 C18 H18A . . 109.7 ?
    C19 C18 H18A . . 109.7 ?
    O5 C18 H18B . . 109.7 ?
    C19 C18 H18B . . 109.7 ?
    H18A C18 H18B . . 108.2 ?
    C18 C19 H19A . . 109.5 ?
    C18 C19 H19B . . 109.5 ?
    H19A C19 H19B . . 109.5 ?
    C18 C19 H19C . . 109.5 ?
    H19A C19 H19C . . 109.5 ?
    H19B C19 H19C . . 109.5 ?
    N2 C20 C21 . . 112.12(16) ?
    N2 C20 H20A . . 109.2 ?
    C21 C20 H20A . . 109.2 ?
    N2 C20 H20B . . 109.2 ?
    C21 C20 H20B . . 109.2 ?
    H20A C20 H20B . . 107.9 ?
    O6 C21 O7 . . 124.74(19) ?
    O6 C21 C20 . . 125.98(19) ?
    O7 C21 C20 . . 109.28(16) ?
    O7 C22 C23 . . 107.4(2) ?
    O7 C22 H22A . . 110.2 ?
    C23 C22 H22A . . 110.2 ?
    O7 C22 H22B . . 110.2 ?
    C23 C22 H22B . . 110.2 ?
    H22A C22 H22B . . 108.5 ?
    C22 C23 H23A . . 109.5 ?
    C22 C23 H23B . . 109.5 ?
    H23A C23 H23B . . 109.5 ?
    C22 C23 H23C . . 109.5 ?
    H23A C23 H23C . . 109.5 ?
    H23B C23 H23C . . 109.5 ?
    C15 N1 C13 . . 110.22(15) ?
    C15 N1 C16 . . 124.39(16) ?
    C13 N1 C16 . . 125.37(16) ?
    C14 N2 C15 . . 110.13(15) ?
    C14 N2 C20 . . 134.24(16) ?
    C15 N2 C20 . . 115.56(16) ?
    C17 O5 C18 . . 116.20(16) ?
    C21 O7 C22 . . 116.27(17) ?
loop_
    _geom_torsion_atom_site_label_1
    _geom_torsion_atom_site_label_2
    _geom_torsion_atom_site_label_3
    _geom_torsion_atom_site_label_4
    _geom_torsion_site_symmetry_1
    _geom_torsion_site_symmetry_2
    _geom_torsion_site_symmetry_3
    _geom_torsion_site_symmetry_4
    _geom_torsion
    _geom_torsion_publ_flag
    C6 C1 C2 C3 . . . . -2.2(3) ?
    C10 C1 C2 C3 . . . . 175.18(18) ?
    C1 C2 C3 C4 . . . . 0.4(3) ?
    C2 C3 C4 C5 . . . . 1.1(3) ?
    C3 C4 C5 C6 . . . . -0.7(3) ?
    C2 C1 C6 C5 . . . . 2.5(3) ?
    C10 C1 C6 C5 . . . . -174.73(17) ?
    C2 C1 C6 C7 . . . . -178.23(17) ?
    C10 C1 C6 C7 . . . . 4.5(3) ?
    C4 C5 C6 C1 . . . . -1.1(3) ?
    C4 C5 C6 C7 . . . . 179.67(18) ?
    C1 C6 C7 O1 . . . . -177.49(17) ?
    C5 C6 C7 O1 . . . . 1.8(3) ?
    C1 C6 C7 C8 . . . . 2.6(3) ?
    C5 C6 C7 C8 . . . . -178.19(17) ?
    O1 C7 C8 C11 . . . . -3.0(3) ?
    C6 C7 C8 C11 . . . . 176.95(16) ?
    O1 C7 C8 C9 . . . . 175.54(17) ?
    C6 C7 C8 C9 . . . . -4.5(3) ?
    C11 C8 C9 C14 . . . . -0.1(3) ?
    C7 C8 C9 C14 . . . . -178.58(16) ?
    C11 C8 C9 C10 . . . . 177.81(17) ?
    C7 C8 C9 C10 . . . . -0.6(3) ?
    C14 C9 C10 O2 . . . . 7.6(3) ?
    C8 C9 C10 O2 . . . . -170.20(18) ?
    C14 C9 C10 C1 . . . . -174.76(16) ?
    C8 C9 C10 C1 . . . . 7.5(3) ?
    C6 C1 C10 O2 . . . . 168.12(18) ?
    C2 C1 C10 O2 . . . . -9.2(3) ?
    C6 C1 C10 C9 . . . . -9.6(3) ?
    C2 C1 C10 C9 . . . . 173.13(17) ?
    C9 C8 C11 C12 . . . . -0.6(3) ?
    C7 C8 C11 C12 . . . . 177.95(17) ?
    C8 C11 C12 C13 . . . . 0.5(3) ?
    C11 C12 C13 N1 . . . . 179.80(18) ?
    C11 C12 C13 C14 . . . . 0.2(3) ?
    C8 C9 C14 N2 . . . . -178.98(19) ?
    C10 C9 C14 N2 . . . . 3.2(3) ?
    C8 C9 C14 C13 . . . . 0.8(2) ?
    C10 C9 C14 C13 . . . . -177.01(17) ?
    C12 C13 C14 N2 . . . . 178.95(17) ?
    N1 C13 C14 N2 . . . . -0.7(2) ?
    C12 C13 C14 C9 . . . . -0.9(3) ?
    N1 C13 C14 C9 . . . . 179.43(16) ?
    N1 C16 C17 O4 . . . . 21.5(3) ?
    N1 C16 C17 O5 . . . . -158.68(16) ?
    N2 C20 C21 O6 . . . . 15.8(3) ?
    N2 C20 C21 O7 . . . . -163.51(17) ?
    O3 C15 N1 C13 . . . . -179.68(19) ?
    N2 C15 N1 C13 . . . . 1.4(2) ?
    O3 C15 N1 C16 . . . . -1.2(3) ?
    N2 C15 N1 C16 . . . . 179.85(16) ?
    C12 C13 N1 C15 . . . . 179.94(18) ?
    C14 C13 N1 C15 . . . . -0.4(2) ?
    C12 C13 N1 C16 . . . . 1.5(3) ?
    C14 C13 N1 C16 . . . . -178.88(16) ?
    C17 C16 N1 C15 . . . . -107.4(2) ?
    C17 C16 N1 C13 . . . . 70.9(2) ?
    C9 C14 N2 C15 . . . . -178.6(2) ?
    C13 C14 N2 C15 . . . . 1.6(2) ?
    C9 C14 N2 C20 . . . . 4.7(4) ?
    C13 C14 N2 C20 . . . . -175.14(19) ?
    O3 C15 N2 C14 . . . . 179.19(18) ?
    N1 C15 N2 C14 . . . . -1.8(2) ?
    O3 C15 N2 C20 . . . . -3.4(3) ?
    N1 C15 N2 C20 . . . . 175.55(15) ?
    C21 C20 N2 C14 . . . . -95.1(2) ?
    C21 C20 N2 C15 . . . . 88.3(2) ?
    O4 C17 O5 C18 . . . . -10.5(3) ?
    C16 C17 O5 C18 . . . . 169.61(17) ?
    C19 C18 O5 C17 . . . . -80.1(2) ?
    O6 C21 O7 C22 . . . . -0.2(3) ?
    C20 C21 O7 C22 . . . . 179.08(19) ?
    C23 C22 O7 C21 . . . . -175.2(2) ?
loop_
    _geom_hbond_atom_site_label_D
    _geom_hbond_atom_site_label_H
    _geom_hbond_atom_site_label_A
    _geom_hbond_site_symmetry_A
    _geom_hbond_distance_DH
    _geom_hbond_distance_HA
    _geom_hbond_distance_DA
    _geom_hbond_angle_DHA
    C5 H5 O1 3_565 0.95 2.49 3.353(2) 151.3
    C12 H12 O6 4_576 0.95 2.56 3.380(2) 145.1
    C16 H16A O6 4_576 0.99 2.47 3.369(3) 151.0
    C16 H16B O4 4_576 0.99 2.22 3.120(2) 150.8
data_global
_journal_date_recd_electronic     2011-07-11
_journal_date_accepted     2011-07-13
_journal_name_full     'Acta Crystallographica, Section E'
_journal_year     2011
_journal_volume     67
_journal_issue      8
_journal_page_first     o2081
_journal_page_last     o2081
_journal_paper_category     QO
_journal_coeditor_code     BT5578
_publ_contact_author
;
Zahra Afrakssou
Laboratoire de Chimie Organique Appliqu\'ee, Universit\'e Sidi Mohamed
Ben Abdallah, Facult\'e des Sciences et Techniques, Route d'Immouzzer,
BP 2202  F\`es, Morocco
;
_publ_contact_author_email     'afrassou@yahoo.fr'
_publ_contact_author_fax     '212 537 77 54 40'
_publ_section_title
;\
Diethyl
2,6,11-trioxo-2,3-dihydro-1<i>H</i>-anthra[1,2-<i>d</i>]imidazole-1,3-\
diacetate
;
loop_
    _publ_author_name
    _publ_author_address
    'Afrakssou, Zahra'
;
Laboratoire de Chimie Organique Appliqu\'ee,
Universit\'e Sidi Mohamed Ben Abdallah,
Facult\'e des Sciences et Techniques, Route d'Immouzzer,
BP 2202 F\`es, Morocco
;
    'Haoudi, Amal'
;
Laboratoire de Chimie Organique Appliqu\'ee,
Universit\'e Sidi Mohamed Ben Abdallah,
Facult\'e des Sciences et Techniques, Route d'Immouzzer,
BP 2202 F\`es, Morocco
;
    'Capet, Fr\'ed\'eric'
;
Unit\'e de Catalyse et de Chimie du Solide (UCCS), UMR 8181
Ecole Nationale Sup\'erieure de Chimie de Lille, France
;
    'Rolando, Christian'
;
USR 3290 Miniaturisation pour l'Analyse, la Synth\`ese et la Prot\'eomique,
59655 Villeneuve d'Ascq Cedex, Universit\'e Lille 1, France
;
    'El Ammari, Lahcen'
;
Laboratoire de Chimie du Solide Appliqu\'ee, Facult\'e des Sciences,
Universit\'e Mohammed V-Agdal, Avenue Ibn Battouta, BP 1014, Rabat, Morocco
;
_iucr_refine_instructions_details
;
TITL AZ6aLT in P2(1)/c
CELL 0.71073  17.4620  13.0646   9.1411  90.000 103.915  90.000
ZERR    4.00   0.0010   0.0009   0.0006   0.000   0.003   0.000
LATT 1
SYMM -X, 0.5+Y, 0.5-Z
SFAC C  H  N  O
UNIT 92  80  8  28
OMIT 1 1 0
L.S. 10
ACTA
BOND $H
HTAB 2.6
HTAB C5 O1_$1
HTAB C12 O6_$2
HTAB C16 O6_$2
HTAB C16 O4_$2
eqiv  $1 -x, -y+1, -z
eqiv  $2 x, -y+3/2, z+1/2
FMAP 2
PLAN 20
SIZE 0.09 0.11 0.49
CONF
TEMP -173.000
WGHT    0.080700    0.787500
FVAR       0.10796
MOLE 1
C1    1    0.034539    0.812163    0.163364    11.00000    0.02340    0.02482 =
         0.01723   -0.00139    0.00852   -0.00047
C2    1   -0.016659    0.882163    0.073927    11.00000    0.02907    0.02546 =
         0.02154    0.00189    0.00769    0.00103
AFIX  43
H2    2   -0.012033    0.953127    0.097042    11.00000   -1.20000
AFIX   0
C3    1   -0.074279    0.847936   -0.048714    11.00000    0.02742    0.03571 =
         0.02337    0.00348    0.00443    0.00356
AFIX  43
H3    2   -0.108875    0.895590   -0.109851    11.00000   -1.20000
AFIX   0
C4    1   -0.081479    0.743994   -0.082303    11.00000    0.02673    0.03870 =
         0.02304   -0.00159    0.00298   -0.00395
AFIX  43
H4    2   -0.120429    0.721139   -0.167411    11.00000   -1.20000
AFIX   0
C5    1   -0.032352    0.673717    0.007297    11.00000    0.02514    0.02642 =
         0.02517   -0.00555    0.00871   -0.00446
AFIX  43
H5    2   -0.037845    0.602728   -0.015306    11.00000   -1.20000
AFIX   0
C6    1    0.025516    0.707915    0.131509    11.00000    0.02100    0.02606 =
         0.01935   -0.00066    0.00967   -0.00219
C7    1    0.077874    0.632530    0.228010    11.00000    0.02411    0.02278 =
         0.01931   -0.00161    0.01114   -0.00351
C8    1    0.137259    0.670666    0.361926    11.00000    0.02283    0.01985 =
         0.01842   -0.00121    0.00993   -0.00143
C9    1    0.148188    0.777108    0.392127    11.00000    0.02027    0.01904 =
         0.01673    0.00051    0.00840    0.00163
C10   1    0.099750    0.852322    0.286646    11.00000    0.02393    0.02144 =
         0.01809    0.00005    0.00796    0.00050
C11   1    0.182485    0.596658    0.453341    11.00000    0.02783    0.01494 =
         0.02155   -0.00120    0.00969   -0.00142
AFIX  43
H11   2    0.172891    0.526310    0.429561    11.00000   -1.20000
AFIX   0
C12   1    0.240994    0.623681    0.577865    11.00000    0.02602    0.02096 =
         0.01874    0.00328    0.00878    0.00264
AFIX  43
H12   2    0.272187    0.573310    0.639866    11.00000   -1.20000
AFIX   0
C13   1    0.252395    0.726404    0.608734    11.00000    0.02067    0.02276 =
         0.01698    0.00081    0.00776    0.00069
C14   1    0.207485    0.804927    0.520547    11.00000    0.02121    0.01682 =
         0.01981   -0.00037    0.00987   -0.00066
C15   1    0.298904    0.877027    0.716611    11.00000    0.02294    0.02427 =
         0.02074    0.00012    0.00965    0.00079
C16   1    0.364493    0.718823    0.840043    11.00000    0.02688    0.02573 =
         0.01610    0.00178    0.00500    0.00148
AFIX  23
H16A  2    0.338182    0.663496    0.883601    11.00000   -1.20000
H16B  2    0.388039    0.767043    0.922091    11.00000   -1.20000
AFIX   0
C17   1    0.429428    0.673135    0.775740    11.00000    0.02157    0.02810 =
         0.01776    0.00242    0.00231    0.00018
C18   1    0.519814    0.534723    0.801851    11.00000    0.02728    0.04014 =
         0.04137    0.01110    0.01074    0.01377
AFIX  23
H18A  2    0.557176    0.499271    0.885065    11.00000   -1.20000
H18B  2    0.550631    0.578886    0.749072    11.00000   -1.20000
AFIX   0
C19   1    0.474163    0.457175    0.693772    11.00000    0.03671    0.04087 =
         0.07751   -0.00428    0.01638    0.00583
AFIX 137
H19A  2    0.443874    0.413464    0.746465    11.00000   -1.50000
H19B  2    0.510852    0.414944    0.653858    11.00000   -1.50000
H19C  2    0.437998    0.492556    0.610525    11.00000   -1.50000
AFIX   0
C20   1    0.214147    1.003875    0.566540    11.00000    0.02819    0.01882 =
         0.02492   -0.00275    0.00766    0.00030
AFIX  23
H20A  2    0.222461    1.038966    0.665104    11.00000   -1.20000
H20B  2    0.157294    1.008111    0.516342    11.00000   -1.20000
AFIX   0
C21   1    0.260988    1.057957    0.471051    11.00000    0.02597    0.02413 =
         0.02487   -0.00034    0.00628   -0.00039
C22   1    0.296986    1.223037    0.401220    11.00000    0.06044    0.03093 =
         0.05326    0.01106    0.03046   -0.00245
AFIX  23
H22A  2    0.275936    1.213211    0.291507    11.00000   -1.20000
H22B  2    0.353631    1.204557    0.427183    11.00000   -1.20000
AFIX   0
C23   1    0.286741    1.330886    0.442949    11.00000    0.08161    0.03955 =
         0.04998    0.00784    0.01986   -0.00952
AFIX 137
H23A  2    0.230393    1.347577    0.419886    11.00000   -1.50000
H23B  2    0.313466    1.376140    0.385550    11.00000   -1.50000
H23C  2    0.309590    1.340269    0.551010    11.00000   -1.50000
AFIX   0
N1    3    0.306508    0.772267    0.725858    11.00000    0.02250    0.01961 =
         0.01745   -0.00128    0.00470    0.00101
N2    3    0.236632    0.896797    0.591268    11.00000    0.02337    0.01794 =
         0.02020   -0.00140    0.00617   -0.00048
O1    4    0.072307    0.540826    0.198171    11.00000    0.03249    0.02242 =
         0.02702   -0.00444    0.00782   -0.00275
O2    4    0.113514    0.943873    0.295680    11.00000    0.03742    0.02114 =
         0.03009    0.00318    0.00000   -0.00071
O3    4    0.336993    0.941015    0.800325    11.00000    0.02812    0.02472 =
         0.02534   -0.00542    0.00673   -0.00366
O4    4    0.445725    0.701730    0.661823    11.00000    0.03301    0.04578 =
         0.02134    0.01051    0.01163    0.00983
O5    4    0.465302    0.597850    0.863231    11.00000    0.03153    0.04383 =
         0.02758    0.01437    0.01138    0.01389
O6    4    0.299519    1.017555    0.394856    11.00000    0.03892    0.03111 =
         0.03040   -0.00248    0.01673   -0.00106
O7    4    0.253847    1.158958    0.485323    11.00000    0.05190    0.02239 =
         0.04541    0.00363    0.02615   -0.00066
HKLF 4
REM  AZ6aLT in P2(1)/c
REM R1 =  0.0535 for   3339 Fo > 4sig(Fo)  and  0.0925 for all   5006 data
REM    291 parameters refined using      0 restraints
END
WGHT      0.0807      0.7876
REM Highest difference peak  0.573,  deepest hole -0.315,  1-sigma level  0.062
Q1    1   0.3628  1.2542  0.4586  11.00000  0.05    0.57
Q2    1   0.1389  0.7229  0.3809  11.00000  0.05    0.41
Q3    1   0.0551  0.6752  0.1688  11.00000  0.05    0.36
Q4    1   0.3031  0.8215  0.7330  11.00000  0.05    0.34
Q5    1   0.0326  0.7636  0.1455  11.00000  0.05    0.33
Q6    1   0.1225  0.8133  0.3484  11.00000  0.05    0.33
Q7    1   0.2121  0.8590  0.5481  11.00000  0.05    0.31
Q8    1   0.2913  0.7383  0.6620  11.00000  0.05    0.31
Q9    1   0.1525  0.6378  0.4200  11.00000  0.05    0.30
Q10   1   0.2244  0.9432  0.5746  11.00000  0.05    0.29
Q11   1   0.2153  0.7601  0.5718  11.00000  0.05    0.29
Q12   1   0.0660  0.8315  0.2087  11.00000  0.05    0.28
Q13   1   0.2481  0.6803  0.5895  11.00000  0.05    0.28
Q14   1  -0.0699  0.7969 -0.0707  11.00000  0.05    0.25
Q15   1   0.1016  0.6587  0.3069  11.00000  0.05    0.25
Q16   1   0.0000  0.8418  0.1410  11.00000  0.05    0.24
Q17   1   0.4111  0.7527  0.6481  11.00000  0.05    0.24
Q18   1   0.1681  0.7936  0.4614  11.00000  0.05    0.23
Q19   1   0.0092  0.6923  0.0744  11.00000  0.05    0.22
Q20   1   0.1626  0.9433  0.3305  11.00000  0.05    0.22
;
