# Supplementary material for: Diethyl 2,6,11-trioxo-2,3-dihydro-1H-anthra[1,2-d]imidazole-1,3-diacetate
Source: Acta Crystallogr Sect E Struct Rep Online. 2011 Jul 23;67(Pt 8):o2081. doi: 10.1107/S1600536811028091 (PMC3213523; doi:10.1107/S1600536811028091)
Supplement: Supplementary file 2 [file e-67-o2081-Isup2.hkl]

# 
# h,k,l, Fc-squared, Fo-squared, sigma(Fo-squared) and status flag 
# 
data_I
_shelx_title ' AZ6aLT in P2(1)/c' 
_shelx_refln_list_code          4 
_shelx_F_calc_maximum      279.48 
_exptl_crystal_F_000       912.00 
_reflns_d_resolution_high  0.7499 
 
loop_ 
 _symmetry_equiv_pos_as_xyz 
 'x, y, z' 
 '-x, y+1/2, -z+1/2' 
 '-x, -y, -z' 
 'x, -y-1/2, z-1/2' 
 
_cell_length_a    17.4620 
_cell_length_b    13.0646 
_cell_length_c     9.1411 
_cell_angle_alpha  90.000 
_cell_angle_beta  103.915 
_cell_angle_gamma  90.000 
 
_shelx_F_squared_multiplier     1.000 
 
loop_ 
 _refln_index_h 
 _refln_index_k 
 _refln_index_l 
 _refln_F_squared_calc 
 _refln_F_squared_meas 
 _refln_F_squared_sigma 
 _refln_observed_status 
   2   0   0     2317.87     1344.99    162.17 o 
   3   0   0      942.66      877.93     15.65 o 
   4   0   0    17446.58    14595.02    220.52 o 
   5   0   0    16286.79    14091.69    213.43 o 
   6   0   0     2977.49     2711.05     51.05 o 
   7   0   0       91.46       58.61      9.46 o 
   8   0   0      583.95      421.17     27.73 o 
   9   0   0     1392.15     1316.80     21.72 o 
  10   0   0      405.16      416.70     11.37 o 
  11   0   0      152.18      145.99      7.19 o 
  12   0   0       66.49       60.05      6.50 o 
  13   0   0      831.22      777.49     17.64 o 
  14   0   0       22.49       11.77      7.11 o 
  15   0   0      221.20      249.46     10.70 o 
  16   0   0        3.47       -1.51     10.57 o 
  17   0   0       53.35       39.49     10.95 o 
  18   0   0     1900.63     1957.60     49.31 o 
  19   0   0      208.35      240.64     33.66 o 
  20   0   0       15.33        5.44     14.70 o 
  21   0   0       53.68       30.92     31.32 o 
  22   0   0      514.44      591.68     69.93 o 
   2   1   0       57.28      105.89      3.33 o 
   3   1   0     3904.39     3092.79     25.26 o 
   4   1   0     6355.84     5684.66     51.41 o 
   5   1   0      241.64      152.00      5.18 o 
   6   1   0       72.01      134.74      4.71 o 
   7   1   0      653.71      693.60     13.28 o 
   8   1   0      719.28      581.25      8.42 o 
   9   1   0      417.02      378.92      7.36 o 
  10   1   0     1491.53     1516.51     16.81 o 
  11   1   0       37.63       34.50      3.98 o 
  12   1   0        0.03       -2.34      4.06 o 
  13   1   0      175.41      162.89      7.87 o 
  14   1   0      324.16      307.04      9.10 o 
  15   1   0      139.42      144.46      6.46 o 
  16   1   0       32.95       26.03      5.35 o 
  17   1   0       40.10       38.72      5.72 o 
  18   1   0       39.09       28.02      7.73 o 
  19   1   0      232.56      237.14     14.01 o 
  20   1   0       16.46       23.09     19.43 o 
  21   1   0       34.72       52.67     15.48 o 
  22   1   0       17.79      -11.00     12.46 o 
   0   2   0     3902.61     3754.00     47.34 o 
   1   2   0     2739.11     2221.44     22.07 o 
   2   2   0       95.76       81.16      3.59 o 
   3   2   0     5053.61     4610.38     40.08 o 
   4   2   0      347.24      370.93      5.17 o 
   5   2   0     1229.18     1457.73     13.61 o 
   6   2   0      464.98      422.32      7.46 o 
   7   2   0     2710.30     2373.52     24.99 o 
   8   2   0        4.32        7.16      3.26 o 
   9   2   0      123.83      138.30      4.76 o 
  10   2   0      540.45      558.81      9.14 o 
  11   2   0        1.01        1.95      3.82 o 
  12   2   0      107.45      108.76      5.33 o 
  13   2   0        1.73        7.09      4.69 o 
  14   2   0       61.36       73.61      5.60 o 
  15   2   0      689.77      671.26     13.59 o 
  16   2   0       34.60       33.74      5.53 o 
  17   2   0      904.10      943.30     16.37 o 
  18   2   0      541.37      560.24     15.70 o 
  19   2   0       54.17       92.91     14.46 o 
  20   2   0      104.63      118.11     13.33 o 
  21   2   0       28.22       26.03     11.81 o 
  22   2   0       13.90       27.35     13.57 o 
   1   3   0      821.95      874.41      8.16 o 
   2   3   0     3560.08     3112.27     25.40 o 
   3   3   0      452.17      441.03      5.81 o 
   4   3   0     1735.27     1654.74     17.42 o 
   5   3   0      303.81      315.23      6.73 o 
   6   3   0       74.72       44.98      3.46 o 
   7   3   0      720.42      776.97     10.29 o 
   8   3   0     3988.91     4160.40     39.63 o 
   9   3   0     2176.82     2090.47     21.76 o 
  10   3   0      222.10      264.00      6.83 o 
  11   3   0      314.72      294.08      8.02 o 
  12   3   0       77.11       84.02      5.15 o 
  13   3   0       83.01       73.73      5.60 o 
  14   3   0       20.10       16.59      5.21 o 
  15   3   0       28.85       33.12      5.39 o 
  16   3   0      153.38      154.97      9.49 o 
  17   3   0      199.50      222.38     14.90 o 
  18   3   0      876.59      911.03     18.28 o 
  19   3   0       54.30       56.61     13.47 o 
  20   3   0      273.91      316.42     24.01 o 
  21   3   0      104.48      138.14     14.28 o 
  22   3   0       75.57      107.09     20.27 o 
   0   4   0        3.77       18.09      3.00 o 
   1   4   0     1777.20     1595.42     13.72 o 
   2   4   0      221.31      223.30      4.71 o 
   3   4   0      171.66      212.28      5.00 o 
   4   4   0     1011.07     1119.67     11.93 o 
   5   4   0      461.85      445.44      9.05 o 
   6   4   0     1360.70     1347.37     15.98 o 
   7   4   0       15.57        8.11      3.18 o 
   8   4   0      516.14      447.84      7.81 o 
   9   4   0      182.18      186.77      5.82 o 
  10   4   0      245.50      209.04      6.38 o 
  11   4   0      109.01       92.56      5.06 o 
  12   4   0      487.75      467.20     10.08 o 
  13   4   0       16.79       23.96      5.26 o 
  14   4   0      372.96      354.60      9.35 o 
  15   4   0        1.15        0.93      5.41 o 
  16   4   0        4.03       -5.96      5.96 o 
  17   4   0      185.55      179.85      9.02 o 
  18   4   0        0.79       -4.42      7.18 o 
  19   4   0      242.14      273.87     16.27 o 
  20   4   0       35.43       46.31     12.28 o 
  21   4   0      153.21      195.70     15.68 o 
  22   4   0        9.98       50.62     22.31 o 
   1   5   0      782.23      735.27      9.32 o 
   2   5   0       16.24       19.35      3.62 o 
   3   5   0        0.05       -3.33      3.66 o 
   4   5   0     2218.80     2138.06     20.40 o 
   5   5   0      574.12      518.42      8.49 o 
   6   5   0     1060.64      971.49     12.31 o 
   7   5   0        0.01        1.95      3.72 o 
   8   5   0       83.60       96.45      4.21 o 
   9   5   0      278.01      250.33      9.15 o 
  10   5   0      147.49      157.86      6.04 o 
  11   5   0      413.06      397.94      9.82 o 
  12   5   0      154.57      139.08      6.34 o 
  13   5   0        4.66        2.06      5.47 o 
  14   5   0       10.53        4.38      5.02 o 
  15   5   0      203.93      187.01      7.22 o 
  16   5   0      190.17      202.56      8.56 o 
  17   5   0       10.85       17.03      9.30 o 
  18   5   0      119.73      138.99     11.19 o 
  19   5   0       25.67       46.34     17.25 o 
  20   5   0      147.94      167.61     15.15 o 
  21   5   0       15.77       33.59     15.46 o 
   0   6   0      272.65      234.83      7.99 o 
   1   6   0      673.30      808.96     10.69 o 
   2   6   0       66.72      111.87      4.69 o 
   3   6   0       49.14       36.51      3.73 o 
   4   6   0      235.17      219.35      6.07 o 
   5   6   0      151.32      141.03      5.14 o 
   6   6   0      565.73      505.97      9.59 o 
   7   6   0      156.50      145.08      5.77 o 
   8   6   0      193.63      192.52      6.38 o 
   9   6   0       39.05       42.61      4.42 o 
  10   6   0       73.12       80.24      5.12 o 
  11   6   0      333.31      341.77      9.10 o 
  12   6   0      184.24      174.53      6.71 o 
  13   6   0      203.17      179.41      6.78 o 
  14   6   0      486.09      462.93     10.62 o 
  15   6   0       96.72       81.35      7.39 o 
  16   6   0       42.18       48.52      8.19 o 
  17   6   0      345.47      327.25     13.41 o 
  18   6   0        0.41        4.21     11.68 o 
  19   6   0        0.96       13.94     13.15 o 
  20   6   0       12.76       17.09     13.51 o 
  21   6   0        1.14        8.98     19.73 o 
   1   7   0     1908.53     1853.33     22.39 o 
   2   7   0     1501.94     1482.32     17.99 o 
   3   7   0     7745.83     7857.63     76.71 o 
   4   7   0      160.45      194.45      6.19 o 
   5   7   0     1170.38     1193.53     15.60 o 
   6   7   0      584.07      557.78     10.47 o 
   7   7   0       20.68       21.75      4.40 o 
   8   7   0        0.13        2.45      4.54 o 
   9   7   0      732.50      717.90     13.07 o 
  10   7   0     1208.62     1172.01     15.50 o 
  11   7   0      195.87      158.50      6.44 o 
  12   7   0      871.57      855.05     14.28 o 
  13   7   0      440.67      429.41     10.77 o 
  14   7   0       31.27       28.57      6.06 o 
  15   7   0      128.40      122.50      7.35 o 
  16   7   0      572.10      568.35     19.52 o 
  17   7   0       48.78       45.18      9.08 o 
  18   7   0       48.09       63.71     11.60 o 
  19   7   0      211.73      233.99     25.44 o 
  20   7   0        0.02       24.00     23.47 o 
   0   8   0      306.77      265.36     10.93 o 
   1   8   0       57.76       44.64      5.31 o 
   2   8   0     1078.54     1189.44     16.90 o 
   3   8   0       15.10       18.20      4.71 o 
   4   8   0      240.80      243.09      7.37 o 
   5   8   0       98.86       88.25      5.21 o 
   6   8   0      125.18      114.71      5.76 o 
   7   8   0      131.00      139.82      6.29 o 
   8   8   0        9.14        2.38      5.19 o 
   9   8   0      150.45      139.47      7.46 o 
  10   8   0      821.09      803.78     19.39 o 
  11   8   0        1.85        1.39      5.00 o 
  12   8   0      196.31      176.59      6.92 o 
  13   8   0     1863.45     1865.81     32.05 o 
  14   8   0      102.51      101.76      8.20 o 
  15   8   0      173.88      200.48     11.30 o 
  16   8   0       42.79       30.57     10.09 o 
  17   8   0      220.45      211.43     12.44 o 
  18   8   0       82.11      100.25     12.96 o 
  19   8   0       21.72       25.27     15.86 o 
  20   8   0       41.45       64.44     16.80 o 
   1   9   0      555.64      551.00     12.29 o 
   2   9   0      117.71      131.04      6.64 o 
   3   9   0        1.04        6.94      5.08 o 
   4   9   0      907.71      897.60     15.98 o 
   5   9   0      445.00      430.25     11.49 o 
   6   9   0        1.80        2.37      5.41 o 
   7   9   0     1079.94     1019.80     16.79 o 
   8   9   0       21.68       20.78      7.30 o 
   9   9   0      267.51      279.95      9.99 o 
  10   9   0       32.84       21.94      7.02 o 
  11   9   0      241.99      253.83     13.60 o 
  12   9   0       42.95       41.22      6.96 o 
  13   9   0        3.08       -7.00      7.00 o 
  14   9   0       12.40        9.88      8.24 o 
  15   9   0       41.12       39.28     10.65 o 
  16   9   0       17.33       10.25     10.30 o 
  17   9   0        3.85       -2.92     12.75 o 
  18   9   0        2.29        1.14     12.47 o 
  19   9   0        6.93       17.37     16.12 o 
   0  10   0       53.00       73.87     13.51 o 
   1  10   0      312.53      321.37     13.24 o 
   2  10   0       34.07       31.88      7.75 o 
   3  10   0      149.89      148.31      9.53 o 
   4  10   0      926.82      895.53     19.46 o 
   5  10   0     3346.38     3087.71     44.11 o 
   6  10   0      864.17      844.03     19.83 o 
   7  10   0      113.08      107.48      9.43 o 
   8  10   0      162.58      156.21     10.25 o 
   9  10   0       99.68       76.35     10.13 o 
  10  10   0        0.16       -3.65      8.78 o 
  11  10   0      114.89      118.96     12.35 o 
  12  10   0      965.37     1048.20     23.28 o 
  13  10   0        2.94        8.32      9.91 o 
  14  10   0        1.09       -5.95      9.98 o 
  15  10   0      327.76      285.56     15.77 o 
  16  10   0       18.34        7.89     12.08 o 
  17  10   0        0.05       13.40     15.74 o 
  18  10   0        0.28        0.10     16.81 o 
   1  11   0      483.96      446.56     17.04 o 
   2  11   0       56.42       52.91     10.10 o 
   3  11   0      235.30      229.56     12.34 o 
   4  11   0       18.03       28.43      8.25 o 
   5  11   0     1766.94     1656.79     27.77 o 
   6  11   0      383.61      371.21     13.59 o 
   7  11   0       23.23       25.33      8.71 o 
   8  11   0        1.25       10.84      8.23 o 
   9  11   0       89.41      112.84      9.93 o 
  10  11   0      234.15      239.91     13.78 o 
  11  11   0      197.69      180.29     14.66 o 
  12  11   0        0.31        3.13      9.91 o 
  13  11   0        3.08       -2.03     10.43 o 
  14  11   0      162.51      166.69     14.02 o 
  15  11   0       14.29        8.26     11.79 o 
  16  11   0       56.82       84.73     13.88 o 
  17  11   0       43.71       57.10     17.35 o 
   0  12   0      340.04      333.97     20.90 o 
   1  12   0        2.44        6.95      9.59 o 
   2  12   0      180.64      160.06     12.14 o 
   3  12   0      118.05      103.11     11.21 o 
   4  12   0       31.66       21.44      9.94 o 
   5  12   0       98.10       90.29      9.66 o 
   6  12   0       40.25       44.69      9.41 o 
   7  12   0       76.19       69.40      9.75 o 
   8  12   0       13.98        1.88      9.06 o 
   9  12   0        1.39       11.25      8.57 o 
  10  12   0        1.84       -1.74     13.38 o 
  11  12   0       12.32        9.70     11.55 o 
  12  12   0        2.05       -8.76     11.26 o 
  13  12   0      116.25      126.71     13.64 o 
  14  12   0        2.99       10.51     11.47 o 
  15  12   0        1.49       20.64     12.74 o 
  16  12   0        1.01       11.67     13.26 o 
   1  13   0      363.84      351.27     15.80 o 
   2  13   0        4.61       27.12     10.39 o 
   3  13   0       90.49       93.87     11.50 o 
   4  13   0     1168.89     1079.97     33.83 o 
   5  13   0        2.20       30.74     10.25 o 
   6  13   0        0.42        2.91     11.72 o 
   7  13   0        1.27        1.56     10.38 o 
   8  13   0       46.91       58.32     11.12 o 
   9  13   0       19.63        8.54     11.53 o 
  10  13   0       17.63       13.32     12.23 o 
  11  13   0       47.61       50.20     12.24 o 
  12  13   0        6.27        2.56     11.45 o 
  13  13   0        0.66       -1.55     11.64 o 
  14  13   0      106.56      130.43     20.68 o 
  15  13   0       54.90       75.51     30.03 o 
   0  14   0       17.05       38.46     15.78 o 
   1  14   0        1.05        1.60     10.54 o 
   2  14   0      240.90      239.80     14.79 o 
   3  14   0       72.36       73.39     11.89 o 
   4  14   0      162.24      212.75     23.15 o 
   5  14   0       19.11       25.45     17.20 o 
   6  14   0        1.92       13.47     12.12 o 
   7  14   0        1.21       -1.15     10.97 o 
   8  14   0       11.80      -10.52     15.28 o 
   9  14   0       26.63       18.75     16.57 o 
  10  14   0        2.42       11.13     16.20 o 
  11  14   0       41.12       24.61     14.79 o 
  12  14   0        0.44       20.67     28.30 o 
  13  14   0        0.01       10.84     16.99 o 
   1  15   0      110.41      125.28     13.61 o 
   2  15   0        0.27        2.88     11.20 o 
   3  15   0       64.84      118.49     15.62 o 
   4  15   0       45.13      103.88     24.00 o 
   5  15   0       20.69       59.97     15.46 o 
   6  15   0        7.38        4.45     13.67 o 
   7  15   0       15.27       20.32     16.92 o 
   8  15   0       15.26       10.45     17.26 o 
   9  15   0      179.25      221.55     23.19 o 
  10  15   0       63.87       70.01     19.43 o 
  11  15   0        8.27        0.66     20.58 o 
   0  16   0       24.17       69.81     18.88 o 
   1  16   0       46.15       65.21     17.78 o 
   2  16   0        1.64       28.80     12.16 o 
   3  16   0       58.71      103.41     18.67 o 
   4  16   0        3.67       13.42     12.59 o 
   5  16   0       39.49       58.33     15.84 o 
   6  16   0       10.74        0.56     26.16 o 
   7  16   0       11.08       37.71     18.38 o 
   8  16   0        5.88       44.40     31.90 o 
   1  17   0       56.34      106.13     19.08 o 
   2  17   0       15.03       87.55     23.73 o 
   3  17   0       12.45       44.54     17.07 o 
   4  17   0       10.76       37.31     15.86 o 
 -22   1   1      118.55      141.42     13.13 o 
 -21   1   1       63.61       88.49     11.78 o 
 -20   1   1       17.48       38.00      9.41 o 
 -19   1   1      485.55      552.75     17.20 o 
 -18   1   1       32.37       35.58      6.73 o 
 -17   1   1       40.94       23.63      6.98 o 
 -16   1   1       76.45       86.61      9.66 o 
 -15   1   1      285.90      284.73     11.29 o 
 -14   1   1        8.01       12.09      7.70 o 
 -13   1   1       63.78       70.81     10.65 o 
 -12   1   1     1726.26     1742.84     32.44 o 
 -11   1   1     1475.54     1434.61     27.71 o 
 -10   1   1       14.18       22.45      8.83 o 
  -9   1   1      250.41      206.48     14.49 o 
  -8   1   1        2.08       -5.15     13.73 o 
  -7   1   1      304.30      366.39     25.74 o 
  -6   1   1      709.34      657.85     16.65 o 
  -5   1   1     1760.08     1789.72     31.04 o 
  -4   1   1     8745.44     8648.33    166.24 o 
  -3   1   1     1170.95     1017.47     10.45 o 
  -2   1   1     1530.39     1371.43     36.71 o 
  -1   1   1       14.85        9.20      1.73 o 
   0   1   1     4842.01     5011.99     60.80 o 
   1   1   1     1152.56     1073.78     21.03 o 
   2   1   1     3407.79     3262.46     25.99 o 
   3   1   1      487.43      467.58      5.50 o 
   4   1   1        0.79        4.15      1.97 o 
   5   1   1       56.94       53.97      2.84 o 
   6   1   1     9408.95     9003.87     64.96 o 
   7   1   1      970.23      925.54     10.29 o 
   8   1   1      220.80      210.85      5.19 o 
   9   1   1      462.20      440.88      8.25 o 
  10   1   1       27.64       17.50      4.41 o 
  11   1   1      255.86      224.05      7.01 o 
  12   1   1       18.56       17.60      5.10 o 
  13   1   1       35.72       31.65      5.97 o 
  14   1   1        5.36        4.61      5.76 o 
  15   1   1      502.81      488.11     12.05 o 
  16   1   1      450.69      448.90     12.54 o 
  17   1   1      155.78      143.51     13.40 o 
  18   1   1      173.35      176.30     11.59 o 
  19   1   1       15.91       32.52     11.47 o 
  20   1   1      131.78      181.97     20.34 o 
  21   1   1       54.17      105.05     24.65 o 
  22   1   1        0.52       -4.37     13.27 o 
 -22   2   1      104.38      141.87     13.00 o 
 -21   2   1       68.76       82.85     23.39 o 
 -20   2   1      242.94      260.20     16.07 o 
 -19   2   1      715.55      776.32     20.77 o 
 -18   2   1      286.40      312.90     11.15 o 
 -17   2   1       25.62       31.41      9.28 o 
 -16   2   1        0.70       -3.57      5.84 o 
 -15   2   1      118.33      121.48      6.90 o 
 -14   2   1       25.85       32.29      5.03 o 
 -13   2   1     1105.18     1148.88     18.79 o 
 -12   2   1      970.39      915.21     16.19 o 
 -11   2   1     1874.83     1863.96     28.72 o 
 -10   2   1      160.49      177.75      7.89 o 
  -9   2   1       37.05       46.43      7.69 o 
  -8   2   1       45.06       55.18      3.76 o 
  -7   2   1     1767.80     1660.31     28.93 o 
  -6   2   1      583.59      533.22     10.34 o 
  -5   2   1      935.17      927.77     10.27 o 
  -4   2   1      491.09      424.80      6.23 o 
  -3   2   1       16.21       13.14      1.52 o 
  -2   2   1     5529.44     5740.30     59.57 o 
  -1   2   1     2683.51     2855.62     25.37 o 
   0   2   1        7.39        0.95      2.99 o 
   1   2   1       83.15       61.81      3.37 o 
   2   2   1     3555.70     3448.16     28.68 o 
   3   2   1     9736.37     9652.42     77.05 o 
   4   2   1       90.91       86.53      3.08 o 
   5   2   1      858.93      860.82     10.52 o 
   6   2   1      175.07      203.13      6.14 o 
   7   2   1      284.34      303.71      5.71 o 
   8   2   1     3523.06     3578.49     31.16 o 
   9   2   1     2696.32     2595.43     25.57 o 
  10   2   1       16.29       18.74      4.14 o 
  11   2   1       24.80       19.68      4.34 o 
  12   2   1        0.19       -3.50      5.06 o 
  13   2   1       81.18       64.25      5.96 o 
  14   2   1      903.55      896.55     15.44 o 
  15   2   1     1274.77     1290.52     19.13 o 
  16   2   1       73.47       74.88      7.53 o 
  17   2   1        5.67        4.54      7.02 o 
  18   2   1        0.99       -6.98      9.76 o 
  19   2   1       70.53       59.72     12.95 o 
  20   2   1       57.83       75.44     13.68 o 
  21   2   1        4.41       31.13     12.98 o 
 -22   3   1       26.26       40.88     15.36 o 
 -21   3   1        0.53       16.32     13.04 o 
 -20   3   1       33.04       48.80     10.98 o 
 -19   3   1        4.56       13.03      9.88 o 
 -18   3   1      123.60      127.86      8.76 o 
 -17   3   1        6.05        5.04      5.59 o 
 -16   3   1       89.14       88.32      6.13 o 
 -15   3   1       23.50       17.48      4.58 o 
 -14   3   1      116.47      113.15      4.81 o 
 -13   3   1      361.54      371.34      8.99 o 
 -12   3   1      166.61      189.89      5.91 o 
 -11   3   1     1297.21     1209.40     14.93 o 
 -10   3   1      103.16       80.12      4.20 o 
  -9   3   1       49.13       58.74      4.08 o 
  -8   3   1     3013.80     2792.93     29.05 o 
  -7   3   1      361.01      319.74      6.69 o 
  -6   3   1      186.95      168.90      4.17 o 
  -5   3   1       73.18       90.38      3.56 o 
  -4   3   1     1498.35     1384.41     13.48 o 
  -3   3   1     2495.91     2173.00     21.94 o 
  -2   3   1     1232.97      984.01     11.31 o 
  -1   3   1      338.49      366.03      5.45 o 
   0   3   1     1166.28      957.38     11.61 o 
   1   3   1        6.44        9.15      2.13 o 
   2   3   1       23.46       58.59      2.70 o 
   3   3   1     3411.63     3254.12     28.74 o 
   4   3   1     1117.95      924.73     10.52 o 
   5   3   1     4420.61     4328.17     37.76 o 
   6   3   1     1713.10     1744.13     17.05 o 
   7   3   1       94.27       91.72      3.87 o 
   8   3   1      188.19      195.98      5.31 o 
   9   3   1      146.80      158.04      5.00 o 
  10   3   1      158.50      130.63      5.50 o 
  11   3   1     1126.58     1112.07     14.97 o 
  12   3   1      288.77      267.94      7.83 o 
  13   3   1       89.61       76.66      5.73 o 
  14   3   1      269.00      254.12      8.78 o 
  15   3   1       12.04        3.93      6.10 o 
  16   3   1      127.08      106.75     11.69 o 
  17   3   1      147.16      152.38      9.66 o 
  18   3   1      353.10      375.05     13.76 o 
  19   3   1      122.17      163.62     15.21 o 
  20   3   1        7.95       20.74     17.09 o 
  21   3   1       18.38       18.64     15.94 o 
 -22   4   1        2.88       -0.78     13.87 o 
 -21   4   1      154.63      187.91     14.10 o 
 -20   4   1       87.75       87.51     11.96 o 
 -19   4   1        4.53       15.99     12.99 o 
 -18   4   1        5.93       14.03      7.77 o 
 -17   4   1       42.80       50.64      9.91 o 
 -16   4   1       20.19       19.47      4.36 o 
 -15   4   1       79.43       81.29      5.24 o 
 -14   4   1        0.55        4.16      4.35 o 
 -13   4   1      174.63      177.83      6.29 o 
 -12   4   1      799.10      805.31     12.39 o 
 -11   4   1      252.61      227.35      6.65 o 
 -10   4   1     2543.21     2468.09     26.51 o 
  -9   4   1     1183.18     1160.14     13.96 o 
  -8   4   1     1148.78     1111.78     14.45 o 
  -7   4   1       74.79       83.26      3.43 o 
  -6   4   1        1.98       -3.48      3.48 o 
  -5   4   1      829.55      842.06     11.61 o 
  -4   4   1        7.82       18.59      2.88 o 
  -3   4   1       67.98       48.38      2.93 o 
  -2   4   1        0.01        2.81      2.42 o 
  -1   4   1      111.78      149.12      3.76 o 
   0   4   1     3257.15     3078.95     28.46 o 
   1   4   1     3423.79     3091.76     30.14 o 
   2   4   1      178.49      185.77      4.96 o 
   3   4   1     3714.58     3424.28     32.10 o 
   4   4   1       58.10       53.56      4.06 o 
   5   4   1     3049.06     3121.24     27.60 o 
   6   4   1      926.60     1004.94     12.78 o 
   7   4   1      870.46      969.67     12.00 o 
   8   4   1      986.57      840.35     11.75 o 
   9   4   1     1329.67     1237.04     14.55 o 
  10   4   1      266.63      233.33      6.92 o 
  11   4   1       39.84       39.19      5.15 o 
  12   4   1      299.89      276.67      8.20 o 
  13   4   1        0.14       -4.97      4.97 o 
  14   4   1      234.01      222.77      7.76 o 
  15   4   1      399.14      379.11     10.68 o 
  16   4   1       18.26       12.82      7.40 o 
  17   4   1       70.75       70.55      8.50 o 
  18   4   1      107.66      107.87      9.74 o 
  19   4   1       54.71       77.11     13.77 o 
  20   4   1       21.76       48.57     13.66 o 
  21   4   1       11.63       61.16     24.27 o 
 -22   5   1       36.97       24.03     31.75 o 
 -21   5   1      118.47      161.40     15.99 o 
 -20   5   1       58.07       85.70     12.35 o 
 -19   5   1       34.17       29.60     11.03 o 
 -18   5   1       41.02       50.38      8.90 o 
 -17   5   1      117.58      112.53      7.93 o 
 -16   5   1       10.97        0.95      5.72 o 
 -15   5   1       23.21       21.25      5.15 o 
 -14   5   1        5.29       11.11      4.92 o 
 -13   5   1       14.74       18.24      5.09 o 
 -12   5   1      456.93      431.95     11.09 o 
 -11   5   1      226.36      205.82      6.76 o 
 -10   5   1      658.45      719.14     11.34 o 
  -9   5   1        5.09        3.10      3.20 o 
  -8   5   1      947.16      942.09     10.74 o 
  -7   5   1      287.15      254.43      5.86 o 
  -6   5   1     1209.81     1166.05     13.03 o 
  -5   5   1      475.23      446.62      8.66 o 
  -4   5   1       42.25       28.87      3.49 o 
  -3   5   1      392.10      365.61      7.79 o 
  -2   5   1        3.31        0.08      3.37 o 
  -1   5   1       69.67       89.95      4.11 o 
   0   5   1     3561.50     3477.95     31.03 o 
   1   5   1     5781.14     5711.78     49.27 o 
   2   5   1     4751.09     4525.87     41.83 o 
   3   5   1      402.49      385.01      8.48 o 
   4   5   1      102.65       90.98      4.27 o 
   5   5   1     1200.42     1294.36     15.16 o 
   6   5   1     1221.99     1311.60     16.09 o 
   7   5   1        4.09       10.86      4.18 o 
   8   5   1       13.58       18.93      4.62 o 
   9   5   1       55.59       60.86      4.95 o 
  10   5   1      995.37      984.95     13.27 o 
  11   5   1      511.98      496.18     10.81 o 
  12   5   1       62.20       55.02      5.85 o 
  13   5   1      208.63      191.96      7.35 o 
  14   5   1      670.84      627.60     12.57 o 
  15   5   1       70.34       72.95      6.68 o 
  16   5   1      144.94      143.19      8.91 o 
  17   5   1       15.19       10.52      8.39 o 
  18   5   1       24.60       39.84      8.52 o 
  19   5   1        0.63       17.43     12.36 o 
  20   5   1       89.25      103.57     14.85 o 
  21   5   1        5.19       45.67     20.68 o 
 -21   6   1        4.17        5.87     15.44 o 
 -20   6   1       25.39       35.36     20.36 o 
 -19   6   1        1.72       -2.76     19.39 o 
 -18   6   1       16.21       14.22      9.30 o 
 -17   6   1        5.07       -1.26      8.01 o 
 -16   6   1       58.66       61.54      7.16 o 
 -15   6   1      103.15      100.54      8.05 o 
 -14   6   1        3.35        0.17      5.55 o 
 -13   6   1      156.22      149.63      6.58 o 
 -12   6   1      107.93      101.28      6.27 o 
 -11   6   1       33.43       41.15      4.87 o 
 -10   6   1      105.75      101.28      4.75 o 
  -9   6   1        0.00        1.18      3.32 o 
  -8   6   1      170.59      156.31      5.02 o 
  -7   6   1        1.74        4.05      3.71 o 
  -6   6   1        9.08        4.75      3.50 o 
  -5   6   1      267.38      307.87      7.32 o 
  -4   6   1     1977.58     1976.70     20.02 o 
  -3   6   1     1396.77     1391.96     14.95 o 
  -2   6   1     1126.27     1037.53     12.45 o 
  -1   6   1      331.35      273.72      6.59 o 
   0   6   1        4.75       11.68      3.72 o 
   1   6   1      234.89      198.76      5.30 o 
   2   6   1      397.21      428.24      8.18 o 
   3   6   1     1700.37     1682.18     18.35 o 
   4   6   1       87.96       90.27      4.89 o 
   5   6   1     1725.66     1786.36     20.23 o 
   6   6   1     2149.25     2248.81     24.16 o 
   7   6   1      260.29      233.75      7.05 o 
   8   6   1      343.43      398.39     11.27 o 
   9   6   1       10.41        9.32      5.07 o 
  10   6   1      162.75      159.30      6.33 o 
  11   6   1       25.45       25.72      6.06 o 
  12   6   1       63.77       49.11      6.77 o 
  13   6   1        1.38       -5.47      5.47 o 
  14   6   1      103.23      107.37      7.74 o 
  15   6   1      176.16      170.34      8.56 o 
  16   6   1      103.82       94.92     11.75 o 
  17   6   1        1.16       -3.41      8.30 o 
  18   6   1       24.89       48.39     11.73 o 
  19   6   1        0.74        7.80     14.86 o 
  20   6   1        1.57       12.61     18.67 o 
 -21   7   1        0.23       18.39     21.12 o 
 -20   7   1       73.35      113.61     21.77 o 
 -19   7   1        8.05        4.10     13.62 o 
 -18   7   1       47.19       50.76     12.43 o 
 -17   7   1       19.82        9.40      8.86 o 
 -16   7   1       41.27       38.89      9.03 o 
 -15   7   1       17.60       11.01      6.81 o 
 -14   7   1       97.12       96.12      7.03 o 
 -13   7   1      802.49      791.07     14.66 o 
 -12   7   1       20.72       18.16      5.02 o 
 -11   7   1        8.94        7.90      4.35 o 
 -10   7   1      156.10      158.26      5.71 o 
  -9   7   1      715.98      674.89     11.57 o 
  -8   7   1       22.71       12.50      4.54 o 
  -7   7   1      135.39      150.57      5.43 o 
  -6   7   1      348.86      347.60      7.76 o 
  -5   7   1      288.80      228.02      6.50 o 
  -4   7   1      269.03      257.37      7.20 o 
  -3   7   1       73.77       73.14      4.59 o 
  -2   7   1        1.80       -2.09      3.75 o 
  -1   7   1      174.73      180.87      5.65 o 
   0   7   1      239.74      309.56      7.29 o 
   1   7   1      940.28     1030.73     13.29 o 
   2   7   1      490.39      521.08      9.64 o 
   3   7   1      301.74      283.66      7.30 o 
   4   7   1     1402.57     1327.34     16.41 o 
   5   7   1       33.77       45.06      4.28 o 
   6   7   1      165.73      152.41      5.80 o 
   7   7   1       70.19       62.83      5.41 o 
   8   7   1      108.96      100.98      6.62 o 
   9   7   1      165.34      142.86      7.85 o 
  10   7   1      210.24      198.99      7.81 o 
  11   7   1        9.48       15.88      5.29 o 
  12   7   1        1.25       -1.73      5.51 o 
  13   7   1       82.49       89.15      8.38 o 
  14   7   1      136.03      138.31      8.45 o 
  15   7   1        7.19        3.11      7.70 o 
  16   7   1        2.71       -7.23      7.77 o 
  17   7   1        0.04       -0.33      8.73 o 
  18   7   1       54.74       65.03     12.32 o 
  19   7   1        8.19       30.39     16.43 o 
  20   7   1        0.36       34.71     17.35 o 
 -20   8   1        5.40        9.58     27.74 o 
 -19   8   1      137.84      145.12     15.85 o 
 -18   8   1      180.01      196.06     16.56 o 
 -17   8   1       13.68        8.86     12.12 o 
 -16   8   1       11.15        7.50      9.21 o 
 -15   8   1      891.75      853.75     22.50 o 
 -14   8   1      294.55      258.80     10.16 o 
 -13   8   1      344.94      368.28     11.50 o 
 -12   8   1       58.01       54.12      5.24 o 
 -11   8   1      478.72      417.75     10.59 o 
 -10   8   1      115.81      107.43      5.80 o 
  -9   8   1      823.81      788.08     15.26 o 
  -8   8   1       42.26       46.21      5.56 o 
  -7   8   1      110.99      101.55      5.55 o 
  -6   8   1        0.93       -1.25      4.19 o 
  -5   8   1        0.00        2.29      4.37 o 
  -4   8   1      392.05      431.18      9.93 o 
  -3   8   1      703.68      766.52     11.71 o 
  -2   8   1      205.99      180.30      6.36 o 
  -1   8   1      192.74      216.63      7.00 o 
   0   8   1      225.62      195.42      6.82 o 
   1   8   1      304.31      352.66      9.27 o 
   2   8   1      477.51      450.11     10.81 o 
   3   8   1       64.72       64.64      5.44 o 
   4   8   1        0.77        0.36      4.54 o 
   5   8   1       47.04       44.51      5.25 o 
   6   8   1       38.98       32.86      5.12 o 
   7   8   1      134.39      126.35      6.60 o 
   8   8   1       62.74       57.87      5.82 o 
   9   8   1     2107.16     2068.63     33.89 o 
  10   8   1     2555.61     2473.25     33.03 o 
  11   8   1        5.00        6.74      7.51 o 
  12   8   1       53.14       53.40      7.28 o 
  13   8   1      214.89      181.88     10.02 o 
  14   8   1       21.26       27.21      7.75 o 
  15   8   1      193.78      198.17     11.17 o 
  16   8   1        0.53        3.49      8.86 o 
  17   8   1        5.47       30.26      9.81 o 
  18   8   1        1.28        7.02     11.77 o 
  19   8   1       13.83       38.02     35.53 o 
 -19   9   1        8.50       18.08     14.84 o 
 -18   9   1       19.14        5.60     20.56 o 
 -17   9   1       40.85       56.93     13.62 o 
 -16   9   1      722.70      781.86     27.85 o 
 -15   9   1       29.21       33.36     11.49 o 
 -14   9   1     1410.35     1423.62     30.43 o 
 -13   9   1      962.10      963.41     23.28 o 
 -12   9   1       96.33       91.45      7.54 o 
 -11   9   1       62.95       79.59      6.82 o 
 -10   9   1      876.08      920.59     19.06 o 
  -9   9   1      386.39      386.18     11.15 o 
  -8   9   1      160.67      157.22      7.02 o 
  -7   9   1       97.79      103.22      6.37 o 
  -6   9   1      416.38      380.31     11.49 o 
  -5   9   1        0.64       -2.49      5.68 o 
  -4   9   1      318.65      264.80      9.35 o 
  -3   9   1       17.43       12.24      5.64 o 
  -2   9   1      144.75      130.84      6.59 o 
  -1   9   1      142.22       95.57      6.21 o 
   0   9   1      167.17      141.45      6.77 o 
   1   9   1       78.11       80.50      6.03 o 
   2   9   1      435.17      383.70     10.37 o 
   3   9   1       16.10       15.71      5.42 o 
   4   9   1      481.01      474.16     12.08 o 
   5   9   1     1012.41      909.44     16.67 o 
   6   9   1      486.01      458.79     12.79 o 
   7   9   1       14.47       24.66      7.16 o 
   8   9   1      490.25      467.15     12.61 o 
   9   9   1      504.68      433.02     13.46 o 
  10   9   1       51.32       34.14      7.27 o 
  11   9   1     1198.58     1122.44     21.91 o 
  12   9   1      879.46      929.94     20.08 o 
  13   9   1      155.96      160.13     10.18 o 
  14   9   1      194.13      207.80     12.38 o 
  15   9   1        3.48        2.32     16.71 o 
  16   9   1        0.78        7.45     10.53 o 
  17   9   1        0.35       -3.62      9.70 o 
  18   9   1        3.26       17.44     13.09 o 
 -18  10   1        1.20       -9.06     28.61 o 
 -17  10   1        6.94       -3.82     13.53 o 
 -16  10   1       36.77       30.68     13.71 o 
 -15  10   1      426.85      432.39     23.04 o 
 -14  10   1       13.78       14.14     12.82 o 
 -13  10   1        3.30       -2.90     12.88 o 
 -12  10   1      334.25      313.26     13.16 o 
 -11  10   1        0.03       -7.04      7.04 o 
 -10  10   1      276.46      276.78     13.00 o 
  -9  10   1      865.84      852.46     24.81 o 
  -8  10   1     2637.60     2495.31     62.82 o 
  -7  10   1       28.42       41.24      9.71 o 
  -6  10   1      746.41      729.37     21.90 o 
  -5  10   1      233.14      202.39     11.92 o 
  -4  10   1       27.98        4.91      8.98 o 
  -3  10   1        0.39       -1.87      8.50 o 
  -2  10   1      119.36       91.48      8.90 o 
  -1  10   1       36.16       23.73      8.00 o 
   0  10   1      277.97      266.03     11.91 o 
   1  10   1        8.18        8.39      7.76 o 
   2  10   1      275.75      249.76     11.09 o 
   3  10   1     1693.10     1447.51     26.99 o 
   4  10   1       78.13       63.56      9.12 o 
   5  10   1      743.77      707.33     17.85 o 
   6  10   1        0.71        3.27      7.46 o 
   7  10   1      583.77      538.20     17.25 o 
   8  10   1      489.60      472.90     15.92 o 
   9  10   1      355.89      310.07     12.27 o 
  10  10   1      925.37      945.02     22.45 o 
  11  10   1        1.79       -9.22      9.22 o 
  12  10   1        5.13        3.01      9.89 o 
  13  10   1      124.02      168.21     11.99 o 
  14  10   1        3.06       -6.78     10.30 o 
  15  10   1       49.34       52.63     11.67 o 
  16  10   1      119.21      130.53     17.08 o 
  17  10   1       42.85       66.05     12.35 o 
 -17  11   1       32.34       53.11     17.07 o 
 -16  11   1       84.23       99.31     20.81 o 
 -15  11   1       19.69       10.77     13.74 o 
 -14  11   1      109.69      101.12     15.76 o 
 -13  11   1       12.66        9.61     14.72 o 
 -12  11   1       28.85       18.64     15.04 o 
 -11  11   1       21.08       26.89      9.66 o 
 -10  11   1        4.97        7.48     10.89 o 
  -9  11   1     1508.17     1508.18     48.88 o 
  -8  11   1        6.33       19.94     10.47 o 
  -7  11   1     1978.49     1906.55     41.03 o 
  -6  11   1      130.76      114.28     12.73 o 
  -5  11   1        0.15       -0.77      9.77 o 
  -4  11   1        6.90        9.79     10.01 o 
  -3  11   1      282.04      271.41     13.67 o 
  -2  11   1      217.74      203.37     12.60 o 
  -1  11   1        4.13        8.85      8.54 o 
   0  11   1        1.60       -8.37      8.37 o 
   1  11   1      123.07       81.02      9.92 o 
   2  11   1      322.27      251.90     12.62 o 
   3  11   1      239.97      239.25     11.50 o 
   4  11   1     2005.77     1829.28     32.20 o 
   5  11   1     1041.73      961.15     20.66 o 
   6  11   1       64.79       61.87      8.56 o 
   7  11   1      151.89      157.26     18.36 o 
   8  11   1       43.84       44.60      8.54 o 
   9  11   1       18.62        9.29      8.02 o 
  10  11   1       31.49       39.34      9.64 o 
  11  11   1      164.41      166.55     13.30 o 
  12  11   1       41.34       33.38     11.18 o 
  13  11   1        7.27       -2.27     10.50 o 
  14  11   1        0.13       -8.18     10.82 o 
  15  11   1       34.67       51.06     12.48 o 
  16  11   1        0.04        4.17     12.40 o 
 -16  12   1       12.51       -3.42     18.81 o 
 -15  12   1       12.83       26.09     16.00 o 
 -14  12   1        7.78       -5.87     13.73 o 
 -13  12   1       81.40       81.99     18.92 o 
 -12  12   1        2.30      -13.87     13.87 o 
 -11  12   1      122.08      111.30     17.63 o 
 -10  12   1        4.73        1.70     14.16 o 
  -9  12   1       66.02      101.48     17.53 o 
  -8  12   1      876.04      830.99     46.46 o 
  -7  12   1      270.06      262.88     14.72 o 
  -6  12   1      135.62      131.63     12.36 o 
  -5  12   1      383.69      387.31     16.68 o 
  -4  12   1      124.42      115.63     12.56 o 
  -3  12   1       54.75       61.07     11.63 o 
  -2  12   1        0.14        7.06     10.36 o 
  -1  12   1       89.64      103.29     12.38 o 
   0  12   1        4.04        6.21      8.32 o 
   1  12   1      558.59      506.86     16.35 o 
   2  12   1      579.55      550.19     17.23 o 
   3  12   1     1602.42     1333.82     25.25 o 
   4  12   1      297.02      247.17     12.00 o 
   5  12   1      301.21      253.73     12.29 o 
   6  12   1      162.13      172.99     12.29 o 
   7  12   1      195.45      177.97     11.90 o 
   8  12   1      110.51      135.05     10.44 o 
   9  12   1      119.27      117.01     11.43 o 
  10  12   1       16.74       20.61     10.90 o 
  11  12   1        0.23        0.10     11.32 o 
  12  12   1        0.60       -0.73     10.83 o 
  13  12   1       51.84       58.28     12.62 o 
  14  12   1       47.70       61.56     14.10 o 
  15  12   1       42.96       63.59     19.20 o 
 -15  13   1      166.54      180.18     21.69 o 
 -14  13   1       30.84       27.85     17.38 o 
 -13  13   1        0.14       -6.50     15.50 o 
 -12  13   1        0.68       -2.31     15.86 o 
 -11  13   1       15.95       13.94     15.28 o 
 -10  13   1       46.71       57.32     20.47 o 
  -9  13   1       28.40       20.62     15.56 o 
  -8  13   1       57.28       76.22     17.37 o 
  -7  13   1      408.28      366.34     33.63 o 
  -6  13   1       18.06        1.98     10.19 o 
  -5  13   1        1.11       -1.46     10.38 o 
  -4  13   1       28.33       37.34     10.63 o 
  -3  13   1        0.00        2.27      9.92 o 
  -2  13   1      119.45      103.81     11.85 o 
  -1  13   1       57.10       55.39     11.14 o 
   0  13   1      105.53       88.61     11.69 o 
   1  13   1       80.16       57.80     11.35 o 
   2  13   1       48.86       44.91      9.53 o 
   3  13   1       70.54       49.18      9.51 o 
   4  13   1      154.89      145.89     11.15 o 
   5  13   1       26.92       45.56     10.20 o 
   6  13   1       23.12       48.98     13.33 o 
   7  13   1        3.28       -8.80      8.80 o 
   8  13   1       12.42       20.66     10.11 o 
   9  13   1        4.33        0.47     10.84 o 
  10  13   1      150.67      178.54     18.37 o 
  11  13   1       19.43       17.40     12.00 o 
  12  13   1        0.14       -0.61     11.64 o 
  13  13   1       25.28       53.50     14.37 o 
  14  13   1        3.72       22.03     13.52 o 
 -13  14   1        0.31       -3.38     16.57 o 
 -12  14   1       23.76       30.44     17.23 o 
 -11  14   1       44.37       37.81     17.15 o 
 -10  14   1       57.63       42.77     17.90 o 
  -9  14   1       13.24      -10.12     16.26 o 
  -8  14   1       49.01       36.94     17.26 o 
  -7  14   1      295.54      271.48     19.42 o 
  -6  14   1       60.61       66.81     12.68 o 
  -5  14   1        5.15        6.56     13.70 o 
  -4  14   1        3.20       -4.31     10.42 o 
  -3  14   1       60.49       54.23     14.01 o 
  -2  14   1       22.79       49.96     11.73 o 
  -1  14   1      223.67      236.06     14.88 o 
   0  14   1        8.72       17.84     11.90 o 
   1  14   1       21.52       24.25     13.78 o 
   2  14   1      144.14      154.17     13.53 o 
   3  14   1       20.73       16.78     11.45 o 
   4  14   1        0.82       -0.67      9.35 o 
   5  14   1        1.55       16.42      9.53 o 
   6  14   1       14.00       19.16     10.07 o 
   7  14   1       35.78       38.73     10.80 o 
   8  14   1        0.46        2.87     11.32 o 
   9  14   1      104.93      116.54     13.80 o 
  10  14   1        6.92       -7.76     16.91 o 
  11  14   1      366.88      379.29     29.18 o 
  12  14   1      177.83      208.94     18.15 o 
 -11  15   1        2.50        1.60     17.52 o 
 -10  15   1      113.89       96.15     19.95 o 
  -9  15   1        3.03        4.74     17.14 o 
  -8  15   1       23.48        0.86     21.64 o 
  -7  15   1        8.71       10.33     17.57 o 
  -6  15   1       84.40      124.87     25.27 o 
  -5  15   1       46.24       50.73     13.14 o 
  -4  15   1       17.86       53.96     18.28 o 
  -3  15   1       78.51       88.46     20.54 o 
  -2  15   1      305.12      371.43     17.84 o 
  -1  15   1       11.29       16.61     11.58 o 
   0  15   1        0.02        7.30     11.64 o 
   1  15   1       47.54       62.95     15.35 o 
   2  15   1        0.83       -2.83     12.34 o 
   3  15   1       68.62       83.08     12.88 o 
   4  15   1        6.17       14.62     11.30 o 
   5  15   1       29.85       47.69     12.83 o 
   6  15   1        0.20       -2.38     13.50 o 
   7  15   1       31.81       19.32     12.31 o 
   8  15   1        9.68       11.80     13.71 o 
   9  15   1        2.24       -0.13     13.94 o 
  10  15   1      131.83      155.39     17.08 o 
  -9  16   1       27.71       51.16     19.37 o 
  -8  16   1        0.08        1.66     17.62 o 
  -7  16   1       15.33       33.38     18.54 o 
  -6  16   1       80.59       93.02     20.99 o 
  -5  16   1       16.15        0.09     14.60 o 
  -4  16   1        1.57       10.47     12.83 o 
  -3  16   1        0.07        4.80     14.38 o 
  -2  16   1        6.36       59.64     21.43 o 
  -1  16   1        0.00       31.93     15.03 o 
   0  16   1        6.99       33.51     15.09 o 
   1  16   1       10.22       40.91     18.44 o 
   2  16   1      121.63      184.69     15.33 o 
   3  16   1        7.63       52.44     13.53 o 
   4  16   1       10.74       37.77     13.34 o 
   5  16   1       47.57       84.75     20.31 o 
   6  16   1       23.83       -3.05     17.34 o 
   7  16   1        7.36       11.44     21.43 o 
   8  16   1       22.61       34.48     21.48 o 
  -4  17   1       16.75       18.66     15.86 o 
  -3  17   1       43.81       58.37     16.86 o 
  -2  17   1       42.73      134.59     33.37 o 
  -1  17   1       37.03       79.01     20.59 o 
   0  17   1        0.03       25.09     13.44 o 
   1  17   1       24.19       59.31     22.08 o 
   2  17   1       21.56       69.57     24.46 o 
   3  17   1        6.19       54.33     16.84 o 
 -23   0   2      267.24      314.05     43.76 o 
 -22   0   2      210.15      223.87     36.90 o 
 -21   0   2       70.84       58.29     25.24 o 
 -20   0   2       23.75       21.80     17.11 o 
 -19   0   2        3.38       -3.43     15.31 o 
 -18   0   2       17.58       14.39     15.72 o 
 -17   0   2       28.10       22.22     15.00 o 
 -16   0   2       29.24       30.11     34.75 o 
 -15   0   2       25.21       -0.14     17.28 o 
 -14   0   2       61.76       69.49     17.77 o 
 -13   0   2       63.06       94.39     20.59 o 
 -12   0   2       22.57       24.88     16.30 o 
 -11   0   2     1020.69      875.21     41.19 o 
  -6   0   2     3559.55     3465.66     96.96 o 
  -5   0   2    78110.69    84139.40   1189.91 o 
  -4   0   2    10064.78    10079.55    143.80 o 
  -3   0   2        0.64        7.77      2.90 o 
  -2   0   2     7959.55     8589.68    111.38 o 
  -1   0   2     2860.29     3133.11     35.71 o 
   0   0   2      377.08      521.69      8.00 o 
   1   0   2    11226.36    11955.74    129.76 o 
   2   0   2    30882.18    31171.61    343.70 o 
   3   0   2        1.98       -3.77      3.77 o 
   4   0   2    12272.82    11419.31    126.68 o 
   5   0   2     1203.57     1285.98     19.16 o 
   6   0   2     7143.90     6740.00    122.47 o 
   7   0   2      286.17      203.68      7.13 o 
   8   0   2     4496.98     4476.95     48.34 o 
   9   0   2      507.40      464.87     10.63 o 
  10   0   2      358.05      410.46     13.14 o 
  11   0   2      488.65      528.96     16.14 o 
  12   0   2      401.99      386.58     13.44 o 
  13   0   2      259.13      267.50     12.37 o 
  14   0   2      330.87      302.21     14.53 o 
  15   0   2      133.32      112.97     17.82 o 
  16   0   2       18.71       28.29     11.04 o 
  17   0   2      380.50      380.37     18.78 o 
  18   0   2       18.46       28.08     31.88 o 
  19   0   2       49.11      117.81     37.68 o 
  20   0   2       96.07       94.12     23.45 o 
  21   0   2       31.77       28.87     21.48 o 
 -23   1   2       61.18       65.14     23.35 o 
 -22   1   2      602.90      698.49     29.91 o 
 -21   1   2      198.67      227.94     19.04 o 
 -20   1   2       24.54        5.57     13.28 o 
 -19   1   2      381.51      420.92     22.92 o 
 -18   1   2        0.31       -2.72     11.75 o 
 -17   1   2      125.00      141.90     13.84 o 
 -16   1   2       79.80       61.09     11.79 o 
 -15   1   2      522.98      527.30     19.82 o 
 -14   1   2        7.30        8.38      9.74 o 
 -13   1   2        8.32        3.29      9.80 o 
 -12   1   2       89.11       89.81     10.88 o 
 -11   1   2      233.82      239.40     21.45 o 
 -10   1   2       10.01      -11.15     12.01 o 
  -9   1   2       92.72       89.24     13.73 o 
  -7   1   2     2460.62     2147.70     61.78 o 
  -6   1   2     6089.18     5682.66     81.54 o 
  -5   1   2     7593.92     7701.21     77.73 o 
  -4   1   2    77716.18    80968.60    679.69 o 
  -3   1   2    27104.61    31560.56    270.64 o 
  -2   1   2     4380.03     4665.54     41.73 o 
  -1   1   2    10295.49    11346.88     95.14 o 
   0   1   2     1712.59     1944.55     22.68 o 
   1   1   2     7800.37     8218.85     65.49 o 
   2   1   2      884.32      706.87      7.76 o 
   3   1   2      238.36      164.05      3.83 o 
   4   1   2      475.84      521.25      7.74 o 
   5   1   2      470.24      316.18      6.25 o 
   6   1   2       49.64       19.86      4.16 o 
   7   1   2      474.79      375.78      7.63 o 
   8   1   2      456.48      428.13      9.69 o 
   9   1   2      390.90      379.07      7.10 o 
  10   1   2       17.75        2.66      4.46 o 
  11   1   2       33.06       31.53      5.08 o 
  12   1   2      299.59      289.86      9.06 o 
  13   1   2       40.80       26.82      6.56 o 
  14   1   2     1444.68     1361.36     20.59 o 
  15   1   2      524.74      505.30     13.39 o 
  16   1   2       46.48       53.60      8.34 o 
  17   1   2      152.99      143.37     15.46 o 
  18   1   2        0.46        0.87      8.35 o 
  19   1   2       55.41       78.35     15.70 o 
  20   1   2       39.37      102.95     34.58 o 
  21   1   2       47.55       56.07     16.45 o 
 -23   2   2      213.53      295.72     30.97 o 
 -22   2   2      496.92      586.78     60.19 o 
 -21   2   2       44.21       71.37     19.80 o 
 -20   2   2       47.51       77.38     17.55 o 
 -19   2   2      102.99      119.97     11.48 o 
 -18   2   2       66.36       68.37      8.91 o 
 -17   2   2        1.16       -8.47      8.47 o 
 -16   2   2       12.74        6.46      8.05 o 
 -15   2   2        0.00       -6.38     10.17 o 
 -14   2   2       95.91      102.78     11.51 o 
 -13   2   2      437.29      435.70     14.37 o 
 -12   2   2     1798.92     1791.84     47.93 o 
 -11   2   2       25.58       36.69      6.34 o 
 -10   2   2      276.39      289.16      9.16 o 
  -9   2   2      177.75      234.11      8.68 o 
  -8   2   2      516.68      603.94     11.65 o 
  -7   2   2      578.76      611.43     15.59 o 
  -6   2   2      303.17      305.45      8.29 o 
  -5   2   2        9.37       33.01      2.51 o 
  -4   2   2     1800.76     1599.52     15.30 o 
  -3   2   2       95.95       96.66      3.05 o 
  -2   2   2     1157.82     1135.58     11.47 o 
  -1   2   2      723.18      887.24      9.74 o 
   0   2   2     1605.87     1966.70     19.93 o 
   1   2   2      375.43      385.81      5.78 o 
   2   2   2     1622.68     1686.69     14.88 o 
   3   2   2      405.01      356.30      6.57 o 
   4   2   2     1828.78     2141.15     17.82 o 
   5   2   2     5061.23     5243.05     39.05 o 
   6   2   2       74.30       64.26      4.34 o 
   7   2   2     3591.88     3943.20     32.44 o 
   8   2   2       40.28       45.34      3.97 o 
   9   2   2       55.70       61.55      4.17 o 
  10   2   2      284.97      276.38      7.17 o 
  11   2   2        6.46        1.74      4.96 o 
  12   2   2      254.30      233.67      7.84 o 
  13   2   2      413.17      426.62     13.10 o 
  14   2   2       66.10       52.17      7.49 o 
  15   2   2     1360.43     1340.88     24.16 o 
  16   2   2      296.54      289.97     13.00 o 
  17   2   2       11.87       -0.92      8.49 o 
  18   2   2       51.22       54.53     13.48 o 
  19   2   2        0.01       17.69     12.88 o 
  20   2   2       15.50       35.44     13.71 o 
  21   2   2        1.58       30.09     26.95 o 
 -22   3   2       41.23       28.27     12.63 o 
 -21   3   2      173.44      176.49     16.71 o 
 -20   3   2      107.64      120.12     10.46 o 
 -19   3   2        0.67        3.41      7.99 o 
 -18   3   2       22.09        8.07      7.47 o 
 -17   3   2       96.76       89.55      8.96 o 
 -16   3   2      854.60      834.03     17.28 o 
 -15   3   2        1.28        4.41      5.32 o 
 -14   3   2      329.46      325.13     10.55 o 
 -13   3   2      550.13      586.93     11.43 o 
 -12   3   2     1273.05     1204.17     17.65 o 
 -11   3   2      488.36      457.16     11.51 o 
 -10   3   2       16.57       27.57      3.76 o 
  -9   3   2      552.20      564.62     11.06 o 
  -8   3   2      301.92      315.84      6.54 o 
  -7   3   2     2255.63     2195.04     24.19 o 
  -6   3   2     1433.45     1421.35     14.52 o 
  -5   3   2      311.11      290.15      7.27 o 
  -4   3   2      849.23      828.07     10.87 o 
  -3   3   2     2125.80     1972.65     20.24 o 
  -2   3   2       22.00        9.01      2.54 o 
  -1   3   2     7004.70     6969.76     58.63 o 
   0   3   2      843.64     1006.54     10.63 o 
   1   3   2     1083.59     1342.75     13.58 o 
   2   3   2     5548.35     6092.81     48.79 o 
   3   3   2       93.29       86.83      4.12 o 
   4   3   2     4867.09     4815.48     38.21 o 
   5   3   2      605.53      594.76      8.55 o 
   6   3   2      849.77      769.57      9.56 o 
   7   3   2      300.46      267.36      7.16 o 
   8   3   2      630.80      600.55     10.38 o 
   9   3   2      247.79      236.83      5.97 o 
  10   3   2       35.38       37.29      4.27 o 
  11   3   2        3.57       -3.70      5.27 o 
  12   3   2       60.03       61.36      6.30 o 
  13   3   2      395.25      347.44      9.95 o 
  14   3   2     1624.98     1602.51     21.12 o 
  15   3   2      230.65      201.31     10.50 o 
  16   3   2      103.12      103.66      9.97 o 
  17   3   2       18.94       14.77      9.63 o 
  18   3   2       11.77        1.55     10.04 o 
  19   3   2       64.51      101.98     16.54 o 
  20   3   2       54.43       90.89     18.02 o 
  21   3   2       22.43       20.74     20.39 o 
 -22   4   2       53.64       39.43     22.53 o 
 -21   4   2       11.01       -1.28     12.03 o 
 -20   4   2      194.39      195.08     12.44 o 
 -19   4   2      114.33      130.75     11.05 o 
 -18   4   2        4.67       -6.88      9.08 o 
 -17   4   2       76.00       81.26      8.35 o 
 -16   4   2       82.02      101.34      6.04 o 
 -15   4   2        9.89        2.03      4.83 o 
 -14   4   2       10.77       16.76      4.97 o 
 -13   4   2      501.98      520.11     14.69 o 
 -12   4   2       96.12       88.15      6.18 o 
 -11   4   2      218.61      249.75      8.34 o 
 -10   4   2      243.88      245.46      8.20 o 
  -9   4   2      484.66      461.83      9.10 o 
  -8   4   2     2159.68     2237.27     26.78 o 
  -7   4   2     1034.16     1048.51     13.00 o 
  -6   4   2      121.15      145.29      4.19 o 
  -5   4   2     1142.82     1161.63     13.70 o 
  -4   4   2     6292.58     6148.79     53.66 o 
  -3   4   2     1153.76     1178.69     16.82 o 
  -2   4   2      598.68      636.03      9.17 o 
  -1   4   2      142.83      198.99      5.23 o 
   0   4   2     1048.40     1051.43     14.43 o 
   1   4   2      304.48      279.10      7.26 o 
   2   4   2      430.46      446.93      9.13 o 
   3   4   2     3069.03     3117.94     28.07 o 
   4   4   2       30.43       68.28      4.48 o 
   5   4   2     2137.75     2127.19     22.33 o 
   6   4   2      122.80      125.27      5.20 o 
   7   4   2      378.41      442.55      8.95 o 
   8   4   2       26.09       36.53      4.56 o 
   9   4   2       22.61       28.21      4.48 o 
  10   4   2      450.06      393.67      9.11 o 
  11   4   2       43.29       32.69      5.62 o 
  12   4   2      453.61      427.62     11.05 o 
  13   4   2      198.52      184.66      7.88 o 
  14   4   2      588.92      560.10     13.28 o 
  15   4   2       31.26       40.67      6.84 o 
  16   4   2      832.78      816.67     19.78 o 
  17   4   2       76.31       67.89      9.36 o 
  18   4   2       56.98       59.65     16.44 o 
  19   4   2        0.52       12.60     24.57 o 
  20   4   2        0.03       25.91     15.57 o 
 -22   5   2        0.63      -12.36     12.36 o 
 -21   5   2       21.65       40.09     11.82 o 
 -20   5   2      173.12      197.31     13.21 o 
 -19   5   2        6.06        4.83      9.46 o 
 -18   5   2       15.61       13.19      7.76 o 
 -17   5   2      100.44      100.19     12.25 o 
 -16   5   2      333.58      321.06     10.87 o 
 -15   5   2      102.57       91.70      6.18 o 
 -14   5   2        0.57       -5.01      5.01 o 
 -13   5   2       46.78       43.19      5.97 o 
 -12   5   2        9.93       11.57      5.33 o 
 -11   5   2       83.43       82.72      5.65 o 
 -10   5   2      415.59      388.17      9.69 o 
  -9   5   2      776.49      745.20     12.56 o 
  -8   5   2     1322.13     1233.23     15.24 o 
  -7   5   2      276.13      246.02      6.15 o 
  -6   5   2      282.25      266.11      6.41 o 
  -5   5   2     3655.43     3833.85     34.42 o 
  -4   5   2      625.17      606.57      9.79 o 
  -3   5   2       12.64       10.40      3.47 o 
  -2   5   2      494.33      640.26      9.92 o 
  -1   5   2      260.02      292.62      7.87 o 
   0   5   2      590.18      602.34      9.88 o 
   1   5   2       58.90       39.58      4.38 o 
   2   5   2        9.53        6.79      4.10 o 
   3   5   2      592.48      638.77     10.38 o 
   4   5   2      278.25      276.73      7.15 o 
   5   5   2      917.31      897.38     12.78 o 
   6   5   2      379.84      357.22      8.94 o 
   7   5   2      452.15      438.73      9.71 o 
   8   5   2        0.20       -4.99      4.99 o 
   9   5   2       10.93       12.24      5.65 o 
  10   5   2       27.43       25.36      5.55 o 
  11   5   2       32.66       35.50      5.03 o 
  12   5   2        4.80       -5.13      5.13 o 
  13   5   2       81.77       80.83      6.81 o 
  14   5   2      113.04      110.97      7.94 o 
  15   5   2      221.93      222.81      9.48 o 
  16   5   2       42.77       33.86      8.76 o 
  17   5   2        9.90       10.96     11.22 o 
  18   5   2       58.60       63.23     11.14 o 
  19   5   2        1.57       39.94     13.98 o 
  20   5   2       18.74       35.59     23.03 o 
 -21   6   2      187.24      207.54     17.59 o 
 -20   6   2      128.56      152.79     14.47 o 
 -19   6   2       69.02       79.49     12.34 o 
 -18   6   2       14.09        7.04     10.76 o 
 -17   6   2      134.46      128.44     12.47 o 
 -16   6   2        0.16       -4.80      8.20 o 
 -15   6   2       94.64       99.20      7.51 o 
 -14   6   2       99.18       94.31      7.35 o 
 -13   6   2        3.51        6.20      5.85 o 
 -12   6   2       81.95       71.86      6.00 o 
 -11   6   2        1.49       -4.79      4.79 o 
 -10   6   2       41.69       60.10      5.03 o 
  -9   6   2      240.94      253.29      7.95 o 
  -8   6   2      230.93      252.08      7.85 o 
  -7   6   2     1051.61     1162.04     16.33 o 
  -6   6   2      927.16      911.07     12.36 o 
  -5   6   2      292.11      249.73      6.66 o 
  -4   6   2      101.33       82.36      4.57 o 
  -3   6   2     3272.10     3199.49     32.82 o 
  -2   6   2     1419.88     1427.59     16.12 o 
  -1   6   2      283.56      315.94      6.94 o 
   0   6   2     1029.81      881.06     11.63 o 
   1   6   2       80.54       72.24      4.45 o 
   2   6   2      571.63      468.25      9.96 o 
   3   6   2       10.44       16.90      4.44 o 
   4   6   2     1599.78     1605.74     18.47 o 
   5   6   2      138.78      127.71      5.77 o 
   6   6   2       38.62       30.15      4.80 o 
   7   6   2     1156.05     1159.68     18.48 o 
   8   6   2      169.74      161.02      7.19 o 
   9   6   2        8.10       16.06      6.43 o 
  10   6   2       30.69       29.42      6.56 o 
  11   6   2      292.89      248.83      8.02 o 
  12   6   2      603.99      557.72     12.77 o 
  13   6   2       29.69       20.05      7.07 o 
  14   6   2       31.15       28.56      7.58 o 
  15   6   2       11.27       12.73      8.09 o 
  16   6   2      117.07      139.22     11.33 o 
  17   6   2      102.53       98.01     10.84 o 
  18   6   2        7.21       13.99     14.27 o 
  19   6   2        7.59       40.61     27.24 o 
 -21   7   2      212.10      219.66     20.83 o 
 -20   7   2      103.49      108.81     14.04 o 
 -19   7   2       10.94       12.33     12.07 o 
 -18   7   2        0.67      -15.15     15.15 o 
 -17   7   2      150.69      163.32     14.19 o 
 -16   7   2       81.14       77.62     14.64 o 
 -15   7   2      219.69      222.47     12.73 o 
 -14   7   2        8.24       12.70      7.46 o 
 -13   7   2       21.55       21.14      5.79 o 
 -12   7   2       36.19       26.37      6.04 o 
 -11   7   2      102.88      104.39      7.77 o 
 -10   7   2      291.00      304.33      8.87 o 
  -9   7   2       89.22       98.05      5.50 o 
  -8   7   2      515.73      546.07     11.34 o 
  -7   7   2      427.91      484.28     11.37 o 
  -6   7   2       87.58      112.65      4.96 o 
  -5   7   2      313.19      363.18      9.02 o 
  -4   7   2       12.87        9.37      4.29 o 
  -3   7   2      228.23      273.93      7.88 o 
  -2   7   2     1869.38     2245.17     25.21 o 
  -1   7   2     1667.56     1712.81     20.53 o 
   0   7   2       12.20        5.17      4.63 o 
   1   7   2     1149.87     1102.62     15.43 o 
   2   7   2      131.25      146.25      6.39 o 
   3   7   2        1.08        0.53      4.68 o 
   4   7   2      111.31       85.72      5.66 o 
   5   7   2      503.15      513.79     13.39 o 
   6   7   2       70.12       57.08      5.38 o 
   7   7   2      291.57      279.40      8.93 o 
   8   7   2     1822.23     1806.90     24.93 o 
   9   7   2      749.09      705.24     15.80 o 
  10   7   2      112.02      107.16      8.16 o 
  11   7   2     2046.54     2016.43     25.56 o 
  12   7   2      842.61      814.24     14.62 o 
  13   7   2       21.69        8.01      7.13 o 
  14   7   2       12.69       19.60      7.53 o 
  15   7   2      185.78      178.28     18.75 o 
  16   7   2       28.52       32.10      9.85 o 
  17   7   2       39.05       40.33     10.23 o 
  18   7   2        5.82       16.96     12.40 o 
  19   7   2       12.47       32.66     25.29 o 
 -20   8   2      151.21      174.22     18.45 o 
 -19   8   2       26.75        2.46     12.77 o 
 -18   8   2      155.67      145.30     15.38 o 
 -17   8   2      101.18       64.93     13.39 o 
 -16   8   2        0.73       -9.83     13.22 o 
 -15   8   2        1.64        0.41     16.68 o 
 -14   8   2       65.54       72.30      8.60 o 
 -13   8   2       11.28        4.27      9.36 o 
 -12   8   2        0.60        0.18      5.92 o 
 -11   8   2      667.77      612.75     19.51 o 
 -10   8   2       93.50       95.45      6.20 o 
  -9   8   2      441.38      412.97     10.86 o 
  -8   8   2      270.05      258.63      8.09 o 
  -7   8   2     1621.66     1651.10     21.16 o 
  -6   8   2        0.89       10.75      4.48 o 
  -5   8   2       22.12       11.96      4.40 o 
  -4   8   2      135.95      128.91      5.89 o 
  -3   8   2      847.49      857.02     13.23 o 
  -2   8   2      905.56      890.59     14.03 o 
  -1   8   2      581.11      599.14     11.75 o 
   0   8   2      555.56      606.53     12.02 o 
   1   8   2      844.93      870.47     14.24 o 
   2   8   2      129.50      124.04      6.17 o 
   3   8   2       61.37       62.67      5.59 o 
   4   8   2      247.72      232.24      8.35 o 
   5   8   2      269.65      257.15      9.50 o 
   6   8   2       26.92       27.10      6.29 o 
   7   8   2      789.81      741.00     16.68 o 
   8   8   2      523.55      486.24     13.42 o 
   9   8   2      627.68      597.27     17.88 o 
  10   8   2      320.29      315.92     11.36 o 
  11   8   2      203.26      149.67      9.21 o 
  12   8   2      217.67      169.78      9.67 o 
  13   8   2        3.97       10.92      7.52 o 
  14   8   2       13.61       25.33      8.72 o 
  15   8   2       13.29       10.45      8.80 o 
  16   8   2        0.83        2.25      9.47 o 
  17   8   2       19.04       21.87     10.37 o 
  18   8   2       19.68       38.47     14.08 o 
 -19   9   2        5.43       -4.27     21.03 o 
 -18   9   2       15.70        8.85     14.74 o 
 -17   9   2      399.30      442.03     23.65 o 
 -16   9   2      430.60      371.57     36.19 o 
 -15   9   2      124.19      130.48     21.83 o 
 -14   9   2      135.62      131.85     13.69 o 
 -13   9   2       12.22        0.89      9.65 o 
 -12   9   2        0.36       -8.59      8.59 o 
 -11   9   2        0.02       -2.54      7.15 o 
 -10   9   2      117.11      125.39      8.45 o 
  -9   9   2     1761.65     1780.44     25.38 o 
  -8   9   2      180.67      170.89      7.96 o 
  -7   9   2        8.05        9.97      5.94 o 
  -6   9   2      139.99      143.67      7.58 o 
  -5   9   2       44.73       37.23      6.11 o 
  -4   9   2      294.08      308.96      9.66 o 
  -3   9   2       20.11       13.51      5.48 o 
  -2   9   2       22.59       14.69      5.47 o 
  -1   9   2      375.23      355.64     10.08 o 
   0   9   2        7.27        3.94      5.47 o 
   1   9   2     1184.55     1182.29     17.75 o 
   2   9   2     2290.10     2166.93     27.82 o 
   3   9   2       78.05       81.83      7.11 o 
   4   9   2      531.37      532.12     13.60 o 
   5   9   2      126.30      114.98      8.72 o 
   6   9   2        3.88       -6.88      6.88 o 
   7   9   2      297.88      252.93     13.07 o 
   8   9   2       67.45       81.33      9.72 o 
   9   9   2      756.60      747.52     20.39 o 
  10   9   2      156.67      165.07     11.28 o 
  11   9   2       13.68       12.08      9.52 o 
  12   9   2       16.41       13.81     10.10 o 
  13   9   2      106.44       91.47     10.21 o 
  14   9   2       47.11       35.50      9.24 o 
  15   9   2        0.00        3.23     10.23 o 
  16   9   2        0.17       12.45     10.25 o 
  17   9   2       30.12       40.51     11.73 o 
  18   9   2       50.44       96.91     16.05 o 
 -19  10   2       21.82       -6.86     24.88 o 
 -18  10   2        5.18      -14.75     14.75 o 
 -17  10   2       22.06       14.83     13.81 o 
 -16  10   2       57.22       48.64     16.27 o 
 -15  10   2       19.14       16.80     14.60 o 
 -14  10   2       12.04        6.75     18.45 o 
 -13  10   2        1.87      -11.42     11.42 o 
 -12  10   2       85.61       83.32     12.38 o 
 -11  10   2       17.21       12.18     10.09 o 
 -10  10   2     3362.08     3312.08     52.84 o 
  -9  10   2     1066.25     1094.54     23.51 o 
  -8  10   2       42.34       56.27      7.71 o 
  -7  10   2     1163.55     1127.08     25.08 o 
  -6  10   2      490.19      467.45     16.89 o 
  -5  10   2       10.15        5.81      7.91 o 
  -4  10   2      484.76      480.76     15.58 o 
  -3  10   2      840.65      828.49     18.12 o 
  -2  10   2        3.87        3.90      7.44 o 
  -1  10   2      649.53      645.68     16.90 o 
   0  10   2      732.22      660.62     17.86 o 
   1  10   2        0.60        4.55      7.86 o 
   2  10   2       12.85        3.37      8.07 o 
   3  10   2       16.13        9.50      7.37 o 
   4  10   2       97.43       92.66      8.67 o 
   5  10   2       19.41       13.89      7.61 o 
   6  10   2        9.74       -2.51      7.24 o 
   7  10   2       52.34       47.26      8.60 o 
   8  10   2      145.85      150.57     11.11 o 
   9  10   2       28.82        2.47      7.98 o 
  10  10   2      252.60      215.37     12.67 o 
  11  10   2       38.22       36.95     10.81 o 
  12  10   2      258.86      254.45     15.38 o 
  13  10   2        0.17        9.32     10.79 o 
  14  10   2        3.39        1.47     12.31 o 
  15  10   2       37.52       62.86     11.90 o 
  16  10   2       12.52       13.06     14.05 o 
  17  10   2      299.91      397.33     22.98 o 
 -18  11   2        4.61        6.86     25.74 o 
 -17  11   2       11.06        3.51     16.38 o 
 -16  11   2        0.21       -7.10     15.53 o 
 -15  11   2       50.68       41.78     16.83 o 
 -14  11   2      162.28      149.03     37.35 o 
 -13  11   2       22.06       12.96     27.89 o 
 -12  11   2       27.22       -7.42     39.90 o 
 -11  11   2        6.89       13.47     14.69 o 
 -10  11   2        0.44        5.63     11.45 o 
  -9  11   2       91.32       81.64     13.87 o 
  -8  11   2       18.00       20.33     11.13 o 
  -7  11   2      562.10      616.45     21.34 o 
  -6  11   2       34.29       53.79     11.06 o 
  -5  11   2      282.69      305.39     13.99 o 
  -4  11   2       18.91        8.82      8.09 o 
  -3  11   2      569.54      551.83     16.33 o 
  -2  11   2       67.95       65.80      8.80 o 
  -1  11   2      131.20      154.65     10.69 o 
   0  11   2     1398.55     1292.21     24.83 o 
   1  11   2     2003.63     1976.88     36.81 o 
   2  11   2      172.75      145.35     10.55 o 
   3  11   2       54.70       45.31      8.23 o 
   4  11   2        2.56       -4.05      7.36 o 
   5  11   2       15.40        2.74      7.45 o 
   6  11   2       76.59       75.89      9.02 o 
   7  11   2       72.60       80.96     10.29 o 
   8  11   2      250.83      214.21     11.71 o 
   9  11   2      454.89      473.44     15.76 o 
  10  11   2        3.43        6.55      9.42 o 
  11  11   2      160.89      178.35     14.17 o 
  12  11   2       35.29       48.02     11.72 o 
  13  11   2      283.04      272.95     19.14 o 
  14  11   2       98.36      138.40     17.10 o 
  15  11   2       68.01       95.88     13.26 o 
  16  11   2        0.27       17.20     12.02 o 
 -16  12   2        5.34      -16.54     16.54 o 
 -15  12   2       44.74       28.52     17.38 o 
 -14  12   2        0.52        3.01     27.40 o 
 -13  12   2       26.97        5.98     15.64 o 
 -12  12   2        6.63      -15.14     49.77 o 
 -11  12   2       39.25       19.31     30.89 o 
 -10  12   2       18.33       28.06     18.16 o 
  -9  12   2      279.41      303.24     18.52 o 
  -8  12   2      134.76      122.93     12.36 o 
  -7  12   2      407.11      427.77     21.58 o 
  -6  12   2       57.44       73.41     13.52 o 
  -5  12   2     1359.44     1390.15     31.45 o 
  -4  12   2       57.42       49.14     11.15 o 
  -3  12   2        4.67       -5.92      8.34 o 
  -2  12   2        1.44        5.99      8.60 o 
  -1  12   2        0.39       -3.90      8.42 o 
   0  12   2     1003.79      905.33     21.44 o 
   1  12   2      279.72      222.37     11.96 o 
   2  12   2        0.19       -0.51      8.50 o 
   3  12   2       62.11       53.33      8.66 o 
   4  12   2        2.36       -8.03      8.03 o 
   5  12   2        6.85        4.61      8.32 o 
   6  12   2      209.55      224.91     11.08 o 
   7  12   2       13.64        9.31     11.37 o 
   8  12   2       33.27       16.42      9.08 o 
   9  12   2        1.30       -5.12      9.47 o 
  10  12   2       12.42       14.96     10.97 o 
  11  12   2       21.45       31.91     11.70 o 
  12  12   2       33.66       32.56     12.05 o 
  13  12   2       66.29       67.81     22.48 o 
  14  12   2        0.50       24.91     14.24 o 
  15  12   2       15.89       14.73     39.04 o 
 -15  13   2        4.56      -16.72     16.72 o 
 -14  13   2       14.68       -2.78     25.13 o 
 -13  13   2       62.91       47.58     18.27 o 
 -12  13   2       27.23       19.07     17.14 o 
 -11  13   2        5.66      -12.83     15.64 o 
 -10  13   2      111.67      105.22     23.37 o 
  -9  13   2       58.39       20.94     19.47 o 
  -8  13   2      282.31      337.76     32.43 o 
  -7  13   2        0.73       10.89     10.61 o 
  -6  13   2       54.41       54.04     17.33 o 
  -5  13   2       41.13       37.67     11.75 o 
  -4  13   2      370.71      358.44     17.42 o 
  -3  13   2       46.93       52.13     11.41 o 
  -2  13   2      236.93      241.07     16.97 o 
  -1  13   2      214.35      164.89     11.67 o 
   0  13   2       60.14       36.01      9.44 o 
   1  13   2       64.18       54.23     10.02 o 
   2  13   2       31.27       36.19      9.20 o 
   3  13   2      181.37      197.52     11.99 o 
   4  13   2        0.11       -3.86      8.79 o 
   5  13   2      213.17      210.41     11.60 o 
   6  13   2        0.04       -0.72     12.62 o 
   7  13   2       42.69       26.19     10.83 o 
   8  13   2       37.33       60.40     11.26 o 
   9  13   2       13.16        9.69     11.17 o 
  10  13   2       35.30       34.38     11.86 o 
  11  13   2       37.47       55.76     12.75 o 
  12  13   2        2.34       -1.48     14.42 o 
  13  13   2       10.53       26.33     13.80 o 
 -13  14   2        0.28      -17.60     17.60 o 
 -12  14   2       40.91       28.55     18.64 o 
 -11  14   2        0.43      -16.44     16.44 o 
 -10  14   2        4.94        6.88     17.08 o 
  -9  14   2       35.40       -1.81     16.99 o 
  -8  14   2       31.53       -4.74     17.30 o 
  -7  14   2       50.77       52.59     16.65 o 
  -6  14   2       29.97       27.67     14.49 o 
  -5  14   2        7.47       13.59     12.52 o 
  -4  14   2       10.52       14.35     12.75 o 
  -3  14   2       96.14      109.22     19.12 o 
  -2  14   2       12.12        3.75     12.73 o 
  -1  14   2      169.07      167.60     13.38 o 
   0  14   2       16.85       19.02     10.40 o 
   1  14   2        8.84       -5.35      9.17 o 
   2  14   2        1.44        2.60      9.12 o 
   3  14   2       23.99       30.63      9.32 o 
   4  14   2      186.55      197.60     11.98 o 
   5  14   2       10.00        4.92      8.92 o 
   6  14   2       10.20       10.99      9.80 o 
   7  14   2       33.12       40.66     13.43 o 
   8  14   2       65.03       93.71     13.67 o 
   9  14   2       13.25       24.86     12.23 o 
  10  14   2       72.76       89.29     22.92 o 
  11  14   2      101.86      145.18     16.82 o 
 -11  15   2        0.20       -5.58     18.15 o 
 -10  15   2        1.40      -17.32     17.32 o 
  -9  15   2        0.39       -4.12     24.23 o 
  -8  15   2      194.94      236.65     24.06 o 
  -7  15   2        2.31      -16.83     16.83 o 
  -6  15   2        1.43       -3.20     18.51 o 
  -5  15   2       91.99      120.91     24.35 o 
  -4  15   2       30.67       16.02     15.85 o 
  -3  15   2       33.57       31.24     14.58 o 
  -2  15   2       29.37       36.34     16.31 o 
  -1  15   2       52.96       67.41     18.24 o 
   0  15   2       20.87       29.51     13.98 o 
   1  15   2       71.24       77.17     11.80 o 
   2  15   2        0.09        1.49     13.82 o 
   3  15   2       71.68       82.66     13.39 o 
   4  15   2       38.22       36.98     11.86 o 
   5  15   2      160.07      192.94     18.11 o 
   6  15   2        0.77       -0.21     12.47 o 
   7  15   2      128.33      125.11     14.65 o 
   8  15   2       48.64       64.50     17.23 o 
   9  15   2       10.52       23.15     13.74 o 
  -8  16   2       34.62        1.21     18.92 o 
  -7  16   2        3.29      -31.96     38.48 o 
  -6  16   2        0.00      -20.90     20.90 o 
  -5  16   2        2.25       -6.02     14.90 o 
  -4  16   2        0.23      -11.05     14.97 o 
  -3  16   2       10.27       28.56     13.84 o 
  -2  16   2       38.59       71.13     26.34 o 
  -1  16   2       42.05       47.75     12.49 o 
   0  16   2        4.65       17.88     18.11 o 
   1  16   2      133.48      164.46     19.00 o 
   2  16   2        1.11       21.15     11.37 o 
   3  16   2        5.20       29.68     19.52 o 
   4  16   2      127.70      126.79     14.30 o 
   5  16   2       46.78       64.41     22.06 o 
   6  16   2        4.13        6.59     13.16 o 
   7  16   2       91.99      149.14     17.95 o 
  -3  17   2        7.17        9.58     16.04 o 
  -2  17   2       79.75      133.27     25.71 o 
  -1  17   2       35.50       72.95     15.04 o 
   0  17   2       57.65       97.89     24.18 o 
   1  17   2       10.62       27.03     31.95 o 
   2  17   2        8.51       41.45     31.61 o 
 -23   1   3      269.52      289.23     26.16 o 
 -22   1   3       96.40       86.71     17.06 o 
 -21   1   3       10.64      -13.27     13.27 o 
 -20   1   3       66.90       78.30     13.94 o 
 -19   1   3      215.71      222.50     16.17 o 
 -18   1   3        5.40        1.28     11.12 o 
 -17   1   3     1103.83     1123.52     27.58 o 
 -16   1   3      146.73      144.92     18.33 o 
 -15   1   3      107.33       85.98     12.54 o 
 -14   1   3       74.83       82.06     13.02 o 
 -13   1   3      565.75      519.65     24.25 o 
 -12   1   3     1305.63     1275.06     50.62 o 
 -10   1   3        1.29       -4.29      9.01 o 
  -9   1   3      518.66      512.37     13.04 o 
  -8   1   3      813.78      792.35     12.61 o 
  -7   1   3       95.61       98.87      4.40 o 
  -6   1   3     2895.56     3072.32     33.11 o 
  -5   1   3      912.17     1004.20     12.85 o 
  -4   1   3     2326.32     2599.72     24.52 o 
  -3   1   3      494.22      552.44      8.40 o 
  -2   1   3      193.29      224.67      5.28 o 
  -1   1   3     1408.72     1675.76     17.26 o 
   0   1   3      816.74      945.54     10.55 o 
   1   1   3       12.85       14.20      3.73 o 
   2   1   3     6279.98     6967.51     52.77 o 
   3   1   3      327.13      411.70      8.72 o 
   4   1   3     7144.19     7637.42     61.21 o 
   5   1   3     2382.61     2517.25     22.20 o 
   6   1   3      158.30      166.92      5.50 o 
   7   1   3      560.63      543.21      9.30 o 
   8   1   3      243.16      230.67      7.10 o 
   9   1   3       12.06       21.51      5.23 o 
  10   1   3     3008.11     2821.77     26.52 o 
  11   1   3      882.68      842.72     12.59 o 
  12   1   3      242.87      204.51      7.81 o 
  13   1   3      348.48      342.70     10.71 o 
  14   1   3       22.41        8.20      8.29 o 
  15   1   3       73.13       76.60      9.40 o 
  16   1   3        1.31        1.95      8.69 o 
  17   1   3       81.73       86.83     10.42 o 
  18   1   3       65.08       55.66     14.13 o 
  19   1   3       37.28       74.65     16.25 o 
  20   1   3        3.38       31.15     22.05 o 
 -23   2   3        1.97      -17.13     18.60 o 
 -22   2   3       62.89       30.45     18.96 o 
 -21   2   3        0.83      -17.02     17.02 o 
 -20   2   3       39.06       25.25     16.10 o 
 -19   2   3        5.65      -11.34     17.66 o 
 -18   2   3       50.51       43.26     14.03 o 
 -17   2   3       29.10       40.02     11.11 o 
 -16   2   3       30.16       35.60     11.55 o 
 -15   2   3      506.38      513.02     22.45 o 
 -14   2   3        0.25       -1.51     12.70 o 
 -13   2   3        1.13        3.55      5.31 o 
 -12   2   3       70.06       68.67      6.13 o 
 -11   2   3        1.46        2.61      3.95 o 
 -10   2   3      269.17      264.32      6.94 o 
  -9   2   3      469.53      416.81      9.08 o 
  -8   2   3       36.92       33.70      3.19 o 
  -7   2   3      472.51      472.70      8.59 o 
  -6   2   3     1369.61     1445.12     15.67 o 
  -5   2   3     3230.11     3353.47     32.49 o 
  -4   2   3      435.99      444.36     10.30 o 
  -3   2   3     1684.41     1800.99     18.04 o 
  -2   2   3       58.39       52.41      3.90 o 
  -1   2   3     2775.05     3085.49     29.56 o 
   0   2   3       22.68       18.71      3.84 o 
   1   2   3      257.52      231.41      5.59 o 
   2   2   3      728.22      823.63     11.26 o 
   3   2   3     2548.98     2840.46     24.12 o 
   4   2   3     1107.57     1150.80     12.96 o 
   5   2   3      270.76      225.43      6.38 o 
   6   2   3      173.49      203.54      6.20 o 
   7   2   3      154.63      133.51      5.45 o 
   8   2   3       86.14       82.09      5.61 o 
   9   2   3        7.06       11.90      5.10 o 
  10   2   3      373.02      341.23      8.46 o 
  11   2   3       72.46       72.65      5.62 o 
  12   2   3       53.29       32.78      5.73 o 
  13   2   3     1188.13     1105.25     18.69 o 
  14   2   3      113.50      104.79     10.58 o 
  15   2   3        0.69       -5.64      8.86 o 
  16   2   3      233.72      234.80     12.43 o 
  17   2   3       42.28       54.78     11.85 o 
  18   2   3       13.88       10.31     15.41 o 
  19   2   3       57.18      117.26     27.86 o 
  20   2   3       95.65      113.61     18.58 o 
 -22   3   3       49.56       39.89     33.07 o 
 -21   3   3       12.15        8.53     15.47 o 
 -20   3   3        1.15      -10.77     10.77 o 
 -19   3   3        0.24       -1.91     15.98 o 
 -18   3   3       29.87       30.65      7.17 o 
 -17   3   3      160.19      160.94      9.72 o 
 -16   3   3       16.69       13.22      6.58 o 
 -15   3   3       89.93       96.11      6.79 o 
 -14   3   3      131.76      126.28      6.35 o 
 -13   3   3       91.25      103.86      7.01 o 
 -12   3   3       11.72       12.81      4.02 o 
 -11   3   3       32.79       31.22      4.12 o 
 -10   3   3      106.86       89.84      4.51 o 
  -9   3   3       33.01       35.48      3.90 o 
  -8   3   3      824.78      849.07     12.02 o 
  -7   3   3      424.49      430.45      6.97 o 
  -6   3   3      940.80      883.43     11.38 o 
  -5   3   3      152.80      144.19      4.79 o 
  -4   3   3     1366.41     1407.36     20.90 o 
  -3   3   3       86.01       98.19      4.50 o 
  -2   3   3       24.46       19.20      4.02 o 
  -1   3   3      545.68      559.88     10.26 o 
   0   3   3      608.62      709.47     12.85 o 
   1   3   3      759.77      907.68     12.65 o 
   2   3   3      813.53      836.41     11.70 o 
   3   3   3      914.19     1045.44     12.81 o 
   4   3   3      321.65      363.34      8.14 o 
   5   3   3      157.64      194.84      5.77 o 
   6   3   3       24.24       25.26      4.19 o 
   7   3   3        1.95       -2.76      4.13 o 
   8   3   3      138.78      130.80      5.99 o 
   9   3   3       29.23       31.22      5.40 o 
  10   3   3      503.05      482.26     10.86 o 
  11   3   3      386.97      361.12      9.47 o 
  12   3   3      871.64      779.06     13.82 o 
  13   3   3      127.15      102.38      7.81 o 
  14   3   3       13.89       -0.29      7.57 o 
  15   3   3       10.20        9.60      9.63 o 
  16   3   3       31.35       41.90      9.96 o 
  17   3   3       86.11       82.34     11.45 o 
  18   3   3        3.16       -8.58      9.20 o 
  19   3   3      117.82      155.68     23.89 o 
  20   3   3       67.13      118.50     34.48 o 
 -22   4   3        1.09      -19.14     21.17 o 
 -21   4   3       12.66        5.06      9.28 o 
 -20   4   3      187.34      159.97     18.58 o 
 -19   4   3        2.13       -9.14      9.14 o 
 -18   4   3       48.60       44.09      8.72 o 
 -17   4   3       51.02       45.82      7.87 o 
 -16   4   3      608.76      568.25     13.92 o 
 -15   4   3      487.10      437.75     13.65 o 
 -14   4   3      290.61      266.12     11.75 o 
 -13   4   3      401.31      426.27     11.17 o 
 -12   4   3       70.71       62.88      5.45 o 
 -11   4   3       73.28       60.15      5.20 o 
 -10   4   3      102.87      100.59      4.31 o 
  -9   4   3      737.95      747.55     10.96 o 
  -8   4   3       22.24       25.63      3.32 o 
  -7   4   3      342.37      308.27      5.99 o 
  -6   4   3     1332.98     1267.55     13.88 o 
  -5   4   3      518.13      522.65      8.58 o 
  -4   4   3      672.77      745.20     10.91 o 
  -3   4   3      112.67      124.29      4.70 o 
  -2   4   3        3.06        2.46      4.70 o 
  -1   4   3      433.81      459.14      9.19 o 
   0   4   3        5.94        5.58      4.18 o 
   1   4   3      387.67      485.51     10.99 o 
   2   4   3     8548.95     9393.36     72.08 o 
   3   4   3     1487.12     1564.23     16.85 o 
   4   4   3     1300.90     1385.26     15.61 o 
   5   4   3     2218.76     2294.09     22.62 o 
   6   4   3      511.55      530.91      9.74 o 
   7   4   3      279.31      253.24      7.04 o 
   8   4   3      644.31      637.83     11.64 o 
   9   4   3       12.65       19.75      5.93 o 
  10   4   3      237.34      223.62      8.24 o 
  11   4   3       31.42       33.25      5.45 o 
  12   4   3        0.20       -4.77      4.77 o 
  13   4   3      308.24      289.76     10.84 o 
  14   4   3       23.35       43.46      8.25 o 
  15   4   3       14.02        8.59     11.41 o 
  16   4   3        9.96       13.62      9.57 o 
  17   4   3       47.42       55.67     10.55 o 
  18   4   3       24.34       18.46     20.02 o 
  19   4   3       14.01       49.77     36.16 o 
 -22   5   3        4.80       -1.33     13.17 o 
 -21   5   3       51.14       45.43     16.64 o 
 -20   5   3       38.75       16.39     13.21 o 
 -19   5   3        0.90      -10.43     10.43 o 
 -18   5   3       57.63       56.23     11.71 o 
 -17   5   3      264.00      316.57     14.04 o 
 -16   5   3       62.22       67.21      6.57 o 
 -15   5   3      378.93      354.43     12.09 o 
 -14   5   3      839.48      779.96     17.51 o 
 -13   5   3      142.74      134.62      7.16 o 
 -12   5   3      163.86      200.08      8.23 o 
 -11   5   3       29.35       38.86      4.37 o 
 -10   5   3      183.05      173.12      6.15 o 
  -9   5   3      341.56      333.59      9.77 o 
  -8   5   3     1195.72     1322.87     14.45 o 
  -7   5   3       19.89       19.78      3.75 o 
  -6   5   3        0.34        1.70      3.73 o 
  -5   5   3     1516.07     1601.37     17.53 o 
  -4   5   3       55.46       73.84      4.99 o 
  -3   5   3      756.71      745.00     12.54 o 
  -2   5   3      270.24      251.26      6.33 o 
  -1   5   3      177.50      192.59      5.82 o 
   0   5   3     1349.61     1533.34     18.35 o 
   1   5   3      508.26      568.98     10.23 o 
   2   5   3      187.45      179.73      6.54 o 
   3   5   3     3468.11     3750.76     34.80 o 
   4   5   3     2011.10     2188.77     22.64 o 
   5   5   3       29.58       37.16      4.87 o 
   6   5   3      264.37      282.22      7.63 o 
   7   5   3       15.56       13.02      5.09 o 
   8   5   3       29.43       25.15      5.60 o 
   9   5   3      256.85      228.83      8.29 o 
  10   5   3      104.81       98.09      7.12 o 
  11   5   3        0.10       -2.29      5.43 o 
  12   5   3      329.28      290.12      9.43 o 
  13   5   3       90.61       89.52      8.24 o 
  14   5   3       15.57       14.43      7.57 o 
  15   5   3       14.22       17.90      9.87 o 
  16   5   3      114.92      149.91     14.97 o 
  17   5   3       10.04        6.71     12.02 o 
  18   5   3       21.11       31.43     21.31 o 
  19   5   3       46.00       87.25     29.35 o 
 -21   6   3      139.58      156.32     14.54 o 
 -20   6   3       68.26       66.63     15.20 o 
 -19   6   3        3.32      -11.21     14.57 o 
 -18   6   3       28.03       22.48     11.25 o 
 -17   6   3      279.46      294.62     18.24 o 
 -16   6   3        1.27       16.66      9.95 o 
 -15   6   3        7.42        0.50      7.86 o 
 -14   6   3        7.32       -1.32      6.60 o 
 -13   6   3        4.48       -4.72      6.29 o 
 -12   6   3      371.40      392.36      9.97 o 
 -11   6   3        2.10        2.87      4.65 o 
 -10   6   3      184.42      203.36      6.19 o 
  -9   6   3      111.47      118.92      5.55 o 
  -8   6   3      392.62      394.56      8.73 o 
  -7   6   3        0.01       -4.03      4.03 o 
  -6   6   3      537.54      557.79     11.58 o 
  -5   6   3      307.57      306.98      8.04 o 
  -4   6   3     2197.55     2313.86     25.38 o 
  -3   6   3     1433.01     1612.07     19.30 o 
  -2   6   3     1174.11     1282.89     16.65 o 
  -1   6   3      393.36      396.77      9.81 o 
   0   6   3      174.15      157.68      6.35 o 
   1   6   3      217.05      252.13      8.22 o 
   2   6   3      110.78       66.62      5.71 o 
   3   6   3       83.51       95.15      5.87 o 
   4   6   3        0.01        0.51      4.56 o 
   5   6   3      118.08      107.23      6.22 o 
   6   6   3       87.20       97.18      6.38 o 
   7   6   3     1301.74     1290.70     17.51 o 
   8   6   3       42.13       34.93      5.84 o 
   9   6   3       16.24       11.96      6.09 o 
  10   6   3      537.29      541.32     13.75 o 
  11   6   3       27.58       18.94      6.31 o 
  12   6   3      228.93      228.00      9.77 o 
  13   6   3        8.28        5.04      7.50 o 
  14   6   3        5.77       12.88      8.26 o 
  15   6   3       77.04       69.35     10.79 o 
  16   6   3        5.11       -9.37      9.37 o 
  17   6   3       29.02       47.04     14.20 o 
  18   6   3       16.70       43.62     14.64 o 
  19   6   3       43.13      106.18     32.11 o 
 -21   7   3       12.54      -12.00     24.68 o 
 -20   7   3        1.13      -13.54     13.54 o 
 -19   7   3        5.84       -7.49     13.37 o 
 -18   7   3      607.67      624.98     25.98 o 
 -17   7   3       11.07       12.73     12.85 o 
 -16   7   3       68.02       65.06     15.20 o 
 -15   7   3       15.86       12.93     18.31 o 
 -14   7   3       31.42       25.90      9.19 o 
 -13   7   3        0.82        6.53      6.22 o 
 -12   7   3       68.28       64.67      5.86 o 
 -11   7   3       82.78       72.01      6.33 o 
 -10   7   3       66.21       60.25      5.39 o 
  -9   7   3        2.14        1.55      4.69 o 
  -8   7   3      750.88      785.01     13.32 o 
  -7   7   3      162.89      192.88      6.46 o 
  -6   7   3        0.03       -1.14      3.98 o 
  -5   7   3       16.15       27.71      4.61 o 
  -4   7   3      385.79      423.32      8.99 o 
  -3   7   3      377.20      383.05      8.89 o 
  -2   7   3      296.00      247.82      7.78 o 
  -1   7   3      788.61      749.58     13.70 o 
   0   7   3       15.61       18.61      5.20 o 
   1   7   3        0.01        2.82      5.26 o 
   2   7   3      168.30      164.62      7.49 o 
   3   7   3       30.64       20.06      5.95 o 
   4   7   3        3.18        0.01      6.03 o 
   5   7   3      492.87      460.53     14.66 o 
   6   7   3      402.68      372.54     12.00 o 
   7   7   3        2.82       -6.84      6.84 o 
   8   7   3      223.89      212.67      8.90 o 
   9   7   3      194.60      172.60      8.51 o 
  10   7   3       95.81       73.13      7.87 o 
  11   7   3        1.98       -0.63      8.54 o 
  12   7   3      151.33      127.47     10.42 o 
  13   7   3       20.88       16.98      9.24 o 
  14   7   3        0.36       10.16      9.38 o 
  15   7   3       54.37       60.13     10.66 o 
  16   7   3        7.69       19.18     10.15 o 
  17   7   3      160.68      202.48     14.86 o 
  18   7   3       41.54       69.35     16.52 o 
 -20   8   3      174.42      147.57     17.95 o 
 -19   8   3      212.20      217.37     28.25 o 
 -18   8   3      300.71      308.99     34.16 o 
 -17   8   3      176.90      184.60     18.27 o 
 -16   8   3       79.38       80.30     15.42 o 
 -15   8   3       94.25      106.81     15.53 o 
 -14   8   3       15.58       -0.30      6.29 o 
 -13   8   3      177.69      159.94      8.69 o 
 -12   8   3      201.58      187.40      8.18 o 
 -11   8   3      312.83      306.58      9.40 o 
 -10   8   3        0.45       -1.76      4.82 o 
  -9   8   3       14.42       15.36      5.47 o 
  -8   8   3        0.17       -0.18      5.07 o 
  -7   8   3       16.44       12.04      4.78 o 
  -6   8   3        0.05       -4.91      4.91 o 
  -5   8   3       78.60       65.64      5.00 o 
  -4   8   3       24.30       27.62      5.59 o 
  -3   8   3       47.29       51.59      5.43 o 
  -2   8   3      300.49      246.73      8.01 o 
  -1   8   3       25.16       28.18      5.32 o 
   0   8   3      490.01      480.24     12.35 o 
   1   8   3       33.38       37.15      6.20 o 
   2   8   3       21.84       17.06      6.32 o 
   3   8   3        4.58        2.16      6.40 o 
   4   8   3      131.21      119.05      8.33 o 
   5   8   3     2387.20     2264.40     31.51 o 
   6   8   3        4.84        1.53      7.83 o 
   7   8   3     1495.81     1321.54     24.68 o 
   8   8   3       82.51       57.15      8.90 o 
   9   8   3       63.93       51.59      8.16 o 
  10   8   3       49.65       53.18      9.81 o 
  11   8   3       84.78       90.92     10.55 o 
  12   8   3       75.78       72.19     12.63 o 
  13   8   3        0.67       -2.04      9.33 o 
  14   8   3       15.10        4.38      9.85 o 
  15   8   3       21.63       50.15     10.90 o 
  16   8   3        2.27        1.39     10.30 o 
  17   8   3        0.03       12.48     20.20 o 
 -19   9   3      447.72      389.99     51.07 o 
 -18   9   3      603.09      661.42     39.19 o 
 -17   9   3        5.45        0.82     14.48 o 
 -16   9   3      476.44      501.43     27.37 o 
 -15   9   3       59.36       59.41     10.75 o 
 -14   9   3        1.51      -14.27     16.60 o 
 -13   9   3      220.77      229.15     14.04 o 
 -12   9   3      259.27      279.33     15.35 o 
 -11   9   3       38.18       40.30     10.00 o 
 -10   9   3      366.86      357.44     11.72 o 
  -9   9   3      296.51      276.34     10.96 o 
  -8   9   3      884.89      874.42     18.96 o 
  -7   9   3       40.67       40.36      6.17 o 
  -6   9   3      758.54      699.03     15.64 o 
  -5   9   3       55.25       44.16      6.33 o 
  -4   9   3      586.48      534.76     13.37 o 
  -3   9   3      547.26      563.16     13.83 o 
  -2   9   3      735.89      729.24     15.46 o 
  -1   9   3      134.36      115.58      8.22 o 
   0   9   3     1326.31     1209.18     22.43 o 
   1   9   3      619.97      560.54     16.21 o 
   2   9   3       55.72       56.00      8.28 o 
   3   9   3      335.67      315.62     12.23 o 
   4   9   3       57.37       55.13      8.95 o 
   5   9   3      168.12      145.62      9.38 o 
   6   9   3     5178.24     4762.71     58.82 o 
   7   9   3      170.44      152.36      9.37 o 
   8   9   3        4.31        4.16      8.19 o 
   9   9   3        6.06        0.18      8.27 o 
  10   9   3      177.52      160.73     10.22 o 
  11   9   3      149.92      134.99     11.70 o 
  12   9   3       26.31       41.29     10.16 o 
  13   9   3       51.10       66.77     11.12 o 
  14   9   3      128.70      153.08     13.09 o 
  15   9   3       18.86       30.32     10.84 o 
  16   9   3       69.46       81.55     15.11 o 
  17   9   3       93.21      132.55     26.13 o 
 -19  10   3       13.62      -25.74     25.74 o 
 -18  10   3      282.30      270.45     26.05 o 
 -17  10   3       89.82      114.72     23.76 o 
 -16  10   3       50.91       76.89     17.27 o 
 -15  10   3      102.72      109.49     17.86 o 
 -14  10   3        0.67       12.80     16.60 o 
 -13  10   3      553.10      509.39     27.51 o 
 -12  10   3      609.00      631.34     22.70 o 
 -11  10   3       24.33        1.23     10.14 o 
 -10  10   3      119.32      119.66     10.54 o 
  -9  10   3       85.95       80.17     11.20 o 
  -8  10   3       97.28       81.83      9.77 o 
  -7  10   3       36.71       39.10      8.19 o 
  -6  10   3      443.89      415.72     12.78 o 
  -5  10   3      573.15      528.04     17.31 o 
  -4  10   3      148.22      147.20      8.81 o 
  -3  10   3      419.98      357.03     12.15 o 
  -2  10   3       16.56       13.37      7.30 o 
  -1  10   3       72.09       61.11      8.09 o 
   0  10   3     1152.11     1146.55     21.10 o 
   1  10   3      744.63      714.27     17.21 o 
   2  10   3        6.97       11.82      7.67 o 
   3  10   3        4.02        9.90      7.57 o 
   4  10   3      131.69      111.62      9.41 o 
   5  10   3      282.08      235.00     11.03 o 
   6  10   3       68.19       61.25      8.67 o 
   7  10   3       71.17       45.85      8.08 o 
   8  10   3        1.31       -3.24      8.47 o 
   9  10   3        0.16       -7.98      8.30 o 
  10  10   3       68.70       84.60     11.70 o 
  11  10   3        6.51        1.35     10.81 o 
  12  10   3        5.90       -4.08      9.82 o 
  13  10   3        0.84        2.36     10.16 o 
  14  10   3       77.42       64.43     11.45 o 
  15  10   3       79.07      105.67     18.29 o 
  16  10   3      123.20      158.32     16.95 o 
 -18  11   3       31.07      -24.03     27.46 o 
 -17  11   3       42.78       34.82     29.21 o 
 -16  11   3        9.14       20.84     20.71 o 
 -15  11   3       49.08       43.49     18.02 o 
 -14  11   3      296.30      315.79     26.08 o 
 -13  11   3       18.09       16.92     16.07 o 
 -12  11   3      936.01      873.71     56.68 o 
 -11  11   3      731.07      744.75     33.06 o 
 -10  11   3       40.69       34.78     15.35 o 
  -9  11   3      106.35       87.09     13.35 o 
  -8  11   3        6.35       11.05      9.88 o 
  -7  11   3       32.97       49.29      9.85 o 
  -6  11   3        1.70        0.31      7.54 o 
  -5  11   3       17.50       10.38      6.99 o 
  -4  11   3       88.90       64.90      8.06 o 
  -3  11   3      183.18      152.14      9.84 o 
  -2  11   3      154.51      168.68      9.84 o 
  -1  11   3     5106.69     4732.08     58.65 o 
   0  11   3      713.67      671.43     17.44 o 
   1  11   3      141.17      125.93      9.58 o 
   2  11   3       83.35       76.13      8.98 o 
   3  11   3      726.03      668.48     17.51 o 
   4  11   3      199.93      197.02     10.89 o 
   5  11   3      171.17      158.97     10.33 o 
   6  11   3       15.83       22.42      8.21 o 
   7  11   3       41.88       39.35      8.28 o 
   8  11   3        5.98       17.88      9.18 o 
   9  11   3       28.14       34.27     10.30 o 
  10  11   3       28.87       45.68     11.59 o 
  11  11   3       29.25       18.35     10.56 o 
  12  11   3        1.71       13.93     10.56 o 
  13  11   3       51.01       56.64     11.86 o 
  14  11   3       27.52       48.21     16.49 o 
  15  11   3      105.90      143.62     21.48 o 
 -16  12   3       48.14       28.83     38.55 o 
 -15  12   3        8.21      -14.46     20.06 o 
 -14  12   3        0.54      -12.53     16.94 o 
 -13  12   3      181.17      170.07     21.68 o 
 -12  12   3       13.98       -1.28     16.07 o 
 -11  12   3      442.72      431.47     27.49 o 
 -10  12   3      134.13      119.84     19.12 o 
  -9  12   3       42.44       26.17     12.61 o 
  -8  12   3      129.58      130.11     12.75 o 
  -7  12   3       97.92       94.91     12.04 o 
  -6  12   3      174.33      166.22     10.55 o 
  -5  12   3        2.87       -6.65      7.32 o 
  -4  12   3        2.50        2.20      7.42 o 
  -3  12   3        3.54       -0.76      7.61 o 
  -2  12   3      726.65      657.07     17.42 o 
  -1  12   3      320.18      277.31     11.85 o 
   0  12   3      208.71      168.00     10.52 o 
   1  12   3       29.83       23.41      8.40 o 
   2  12   3      116.57       88.95      9.55 o 
   3  12   3        4.61        8.05      8.33 o 
   4  12   3       43.84       44.18      8.96 o 
   5  12   3       20.69       11.32      8.55 o 
   6  12   3        4.88        4.46      8.55 o 
   7  12   3       98.45       71.22     10.53 o 
   8  12   3        6.25        1.94      9.92 o 
   9  12   3        1.05       -0.98     10.94 o 
  10  12   3        9.85       13.06     11.48 o 
  11  12   3        0.13       -4.72     11.29 o 
  12  12   3      109.50      123.69     15.52 o 
  13  12   3        0.02       14.49     16.04 o 
  14  12   3       32.47       60.92     30.03 o 
 -15  13   3       68.10       71.35     29.36 o 
 -14  13   3       33.28       23.34     48.91 o 
 -13  13   3        0.47      -20.16     20.16 o 
 -12  13   3      171.04      172.99     22.12 o 
 -11  13   3        0.10        9.47     17.09 o 
 -10  13   3       87.19       87.86     19.01 o 
  -9  13   3      157.75      169.66     20.83 o 
  -8  13   3       21.80       24.76     13.41 o 
  -7  13   3       43.36       42.71     12.42 o 
  -6  13   3       21.98       13.78      9.27 o 
  -5  13   3        8.35       11.41      8.07 o 
  -4  13   3       16.52       18.31      8.34 o 
  -3  13   3       75.26       60.59      9.18 o 
  -2  13   3        3.62        3.49      8.39 o 
  -1  13   3       28.13       15.90      8.50 o 
   0  13   3        6.19        7.63      8.47 o 
   1  13   3       47.01       41.48      9.25 o 
   2  13   3      101.68      119.47     10.51 o 
   3  13   3       47.92       34.70      9.37 o 
   4  13   3      111.10       98.59     10.34 o 
   5  13   3       41.25       49.38      9.58 o 
   6  13   3       57.20       73.39     12.09 o 
   7  13   3       19.82       28.78     10.75 o 
   8  13   3      383.21      420.18     24.77 o 
   9  13   3       11.32        9.06     11.67 o 
  10  13   3        2.58       21.49     13.22 o 
  11  13   3        3.29        0.12     16.81 o 
  12  13   3      100.80       79.17     24.95 o 
 -13  14   3       42.54       59.02     24.91 o 
 -12  14   3      183.45      183.23     28.40 o 
 -11  14   3        0.22       -9.78     21.29 o 
 -10  14   3       95.18       85.92     20.47 o 
  -9  14   3        6.96       11.94     17.56 o 
  -8  14   3      164.20      218.62     23.61 o 
  -7  14   3      116.54      138.76     18.26 o 
  -6  14   3      141.25      202.25     15.47 o 
  -5  14   3        1.09       12.69     11.70 o 
  -4  14   3       71.28       93.04     11.04 o 
  -3  14   3       25.84       34.76      9.29 o 
  -2  14   3       30.26       19.16      9.67 o 
  -1  14   3       31.25       13.63      8.80 o 
   0  14   3      161.80      151.11     13.67 o 
   1  14   3       17.13       18.96     11.11 o 
   2  14   3       69.86       66.10     10.18 o 
   3  14   3       57.02       46.96     10.00 o 
   4  14   3      231.76      243.81     18.12 o 
   5  14   3        3.12        2.04     10.70 o 
   6  14   3      109.00      126.80     16.53 o 
   7  14   3      226.14      259.55     20.85 o 
   8  14   3        1.20       23.99     12.44 o 
   9  14   3        2.56        9.83     16.60 o 
  10  14   3       11.44       16.93     17.83 o 
 -11  15   3      327.11      360.43     36.43 o 
 -10  15   3       26.93       38.37     24.78 o 
  -9  15   3       15.62       25.32     23.31 o 
  -8  15   3      208.25      275.25     32.67 o 
  -7  15   3        9.47       10.46     18.17 o 
  -6  15   3        4.87       -2.96     14.28 o 
  -5  15   3        6.53       -6.15     22.91 o 
  -4  15   3       18.92        4.84     14.96 o 
  -3  15   3       14.73       22.48     12.95 o 
  -2  15   3        4.95        8.58     11.31 o 
  -1  15   3      149.11      183.30     23.36 o 
   0  15   3       99.17       99.29     10.87 o 
   1  15   3       71.89       80.82     12.94 o 
   2  15   3       23.99       36.75     14.10 o 
   3  15   3       21.71       14.20     10.63 o 
   4  15   3        0.50       16.55     11.09 o 
   5  15   3       17.63       -7.78     15.62 o 
   6  15   3       18.66       25.88     11.83 o 
   7  15   3      129.13      187.59     24.87 o 
   8  15   3      127.03      183.50     22.41 o 
  -8  16   3        2.63      -23.46     23.46 o 
  -7  16   3        5.55      -21.35     21.35 o 
  -6  16   3       34.09       -2.06     31.75 o 
  -5  16   3      298.51      333.71     38.61 o 
  -4  16   3       25.16       46.41     18.64 o 
  -3  16   3       86.05      149.86     18.61 o 
  -2  16   3        4.26       16.03     14.44 o 
  -1  16   3       18.17       22.25     22.28 o 
   0  16   3       59.90      136.85     27.69 o 
   1  16   3       65.48       65.51     16.31 o 
   2  16   3        0.12       44.52     31.42 o 
   3  16   3      109.28      131.70     26.75 o 
   4  16   3        8.48       45.61     18.99 o 
   5  16   3        0.06       25.06     20.18 o 
 -23   0   4       60.61       61.78     29.17 o 
 -22   0   4       33.28       32.72     24.45 o 
 -21   0   4      127.58      141.34     24.21 o 
 -20   0   4       13.95       27.49     15.78 o 
 -19   0   4      317.99      319.62     23.36 o 
 -18   0   4        5.42       -9.01     14.56 o 
 -17   0   4      588.96      616.94     42.04 o 
 -16   0   4       56.14       67.79     20.59 o 
 -15   0   4       39.88        5.15     17.16 o 
 -13   0   4      858.64      694.16     30.03 o 
 -12   0   4     1051.49      973.68     31.75 o 
 -11   0   4      554.47      484.24     15.09 o 
 -10   0   4     5575.48     5797.66     99.99 o 
  -9   0   4        5.76       -5.26      5.26 o 
  -8   0   4    11827.45    12973.76    186.31 o 
  -7   0   4    13878.41    15782.59    226.22 o 
  -6   0   4       36.23       25.58      4.60 o 
  -5   0   4     3155.65     3384.39     54.34 o 
  -4   0   4     1360.44     1654.64     25.35 o 
  -3   0   4      386.24      386.23     13.24 o 
  -2   0   4       98.64      123.63      6.21 o 
  -1   0   4      612.38      772.91     18.02 o 
   0   0   4      374.88      549.88     16.08 o 
   1   0   4      264.15      203.47     10.55 o 
   2   0   4     1336.77     1455.03     22.40 o 
   3   0   4        7.69       30.12      6.42 o 
   4   0   4       41.22       39.90      6.69 o 
   5   0   4      361.29      275.82      9.59 o 
   6   0   4     2448.18     2430.30     31.70 o 
   7   0   4     1538.04     1536.26     23.36 o 
   8   0   4     1025.51     1035.65     19.15 o 
   9   0   4       61.12       50.05      7.89 o 
  10   0   4        0.56       -7.88      7.88 o 
  11   0   4      674.77      614.36     20.05 o 
  12   0   4       72.01       70.56     10.66 o 
  13   0   4      276.20      323.10     20.45 o 
  14   0   4       50.81       38.41     13.53 o 
  15   0   4        5.39       -0.73     13.09 o 
  16   0   4       56.91       42.41     14.98 o 
  17   0   4       71.45       39.68     15.88 o 
  18   0   4       95.01      127.21     18.52 o 
  19   0   4       43.11       58.70     25.17 o 
 -23   1   4       17.75        1.89     17.61 o 
 -22   1   4        4.39       14.49     16.47 o 
 -21   1   4       20.96       17.59     13.26 o 
 -20   1   4        6.65       11.49     12.24 o 
 -19   1   4        8.32       18.47     11.48 o 
 -18   1   4        0.32       13.26     12.21 o 
 -17   1   4      166.99      156.48     14.59 o 
 -16   1   4      139.89      116.01     13.19 o 
 -15   1   4      171.96      164.98     16.00 o 
 -14   1   4       94.00       87.65      7.42 o 
 -13   1   4       13.66       19.24      5.90 o 
 -12   1   4       57.07       55.61      4.98 o 
 -11   1   4      787.45      731.99     14.80 o 
 -10   1   4       16.23        8.37      6.75 o 
  -9   1   4    18160.79    19489.45    196.08 o 
  -8   1   4     8213.03     9103.30     93.27 o 
  -7   1   4        2.71       -4.48      4.48 o 
  -6   1   4      143.57      166.49      4.22 o 
  -5   1   4     2720.71     3180.40     32.20 o 
  -4   1   4       38.67       73.70      4.83 o 
  -3   1   4       29.85       65.02      5.08 o 
  -2   1   4     1608.71     1775.89     19.66 o 
  -1   1   4       37.25       39.96      4.74 o 
   0   1   4      580.17      597.58      9.82 o 
   1   1   4     1610.88     2030.44     19.74 o 
   2   1   4     2246.50     2511.11     22.82 o 
   3   1   4        0.00       10.80      4.27 o 
   4   1   4     1571.19     1551.90     17.39 o 
   5   1   4      421.49      354.44      8.10 o 
   6   1   4      122.46      160.43      5.84 o 
   7   1   4        4.68        1.78      4.43 o 
   8   1   4      711.71      740.02     11.75 o 
   9   1   4     2941.36     2908.51     27.70 o 
  10   1   4       80.68       61.60      6.85 o 
  11   1   4      105.25       94.59      7.69 o 
  12   1   4        5.98       -3.85      5.49 o 
  13   1   4      522.59      497.37     17.38 o 
  14   1   4       23.85       13.53      9.21 o 
  15   1   4        6.41        6.42      9.41 o 
  16   1   4       72.22       64.60     11.00 o 
  17   1   4       63.88       70.43     11.40 o 
  18   1   4        8.92       11.73     10.98 o 
  19   1   4      350.78      431.39     25.74 o 
 -23   2   4       23.70       34.14     36.90 o 
 -22   2   4        3.31      -12.79     17.40 o 
 -21   2   4       22.18       18.41     15.18 o 
 -20   2   4       21.14       31.03     14.95 o 
 -19   2   4       87.44       94.43     19.30 o 
 -18   2   4        8.06        8.87     11.25 o 
 -17   2   4     1567.76     1493.21     26.54 o 
 -16   2   4        2.32       -2.66      6.31 o 
 -15   2   4       32.77       23.42      6.76 o 
 -14   2   4       45.91       49.08      5.32 o 
 -13   2   4      338.30      352.82      9.46 o 
 -12   2   4      520.50      547.28     12.07 o 
 -11   2   4      420.40      360.45     10.25 o 
 -10   2   4      363.53      374.82      9.01 o 
  -9   2   4        4.46        3.28      4.74 o 
  -8   2   4     1911.36     2090.35     24.26 o 
  -7   2   4      253.97      347.37      6.56 o 
  -6   2   4       98.55       97.58      4.56 o 
  -5   2   4      399.45      440.88      9.36 o 
  -4   2   4     1111.59     1147.57     14.02 o 
  -3   2   4      897.41      941.06     13.00 o 
  -2   2   4       13.28        9.43      4.89 o 
  -1   2   4     1271.46     1460.83     17.23 o 
   0   2   4      660.39      776.59     12.56 o 
   1   2   4      120.34      157.20      5.50 o 
   2   2   4     1239.99     1375.30     15.17 o 
   3   2   4       11.83        8.52      4.37 o 
   4   2   4      219.01      213.28      6.74 o 
   5   2   4      353.45      394.05      9.02 o 
   6   2   4      138.63      132.16      6.26 o 
   7   2   4      116.20      133.80      6.50 o 
   8   2   4      339.13      332.57      8.49 o 
   9   2   4      167.07      171.76      7.45 o 
  10   2   4     4300.71     4119.60     43.15 o 
  11   2   4        6.65        5.20      6.78 o 
  12   2   4       12.42       -5.20      5.97 o 
  13   2   4        2.09       -5.03      7.77 o 
  14   2   4       24.43       23.15      8.46 o 
  15   2   4      237.82      254.32     13.87 o 
  16   2   4        0.15      -12.07     12.07 o 
  17   2   4      134.38      161.34     12.86 o 
  18   2   4       20.41        8.07     15.55 o 
  19   2   4       14.12        2.10     17.96 o 
 -22   3   4       10.51       12.62     22.19 o 
 -21   3   4        6.87       -2.95     12.43 o 
 -20   3   4       41.29       39.81     11.94 o 
 -19   3   4        1.98       19.26     16.52 o 
 -18   3   4       13.85       10.10     10.53 o 
 -17   3   4       38.45       56.86     20.13 o 
 -16   3   4      334.11      313.65     10.51 o 
 -15   3   4       17.78       20.13      5.24 o 
 -14   3   4      810.11      813.23     14.07 o 
 -13   3   4       11.44        8.74      4.73 o 
 -12   3   4      162.30      158.29      6.29 o 
 -11   3   4       22.85       34.38      4.64 o 
 -10   3   4      764.63      750.34     10.61 o 
  -9   3   4     1423.35     1441.97     16.87 o 
  -8   3   4       97.73       72.28      4.18 o 
  -7   3   4      169.91      197.32      5.41 o 
  -6   3   4      233.79      304.95      8.01 o 
  -5   3   4      108.13      109.87      4.95 o 
  -4   3   4       50.69       62.84      4.58 o 
  -3   3   4     1241.44     1478.07     17.59 o 
  -2   3   4       57.74       53.47      4.77 o 
  -1   3   4      273.22      305.66      7.16 o 
   0   3   4     3819.59     4232.10     40.14 o 
   1   3   4      102.37       84.87      4.92 o 
   2   3   4     1199.78     1354.65     16.82 o 
   3   3   4      559.11      668.32     11.99 o 
   4   3   4     1233.67     1366.82     17.25 o 
   5   3   4     1865.28     1960.80     22.14 o 
   6   3   4      183.68      209.27      7.14 o 
   7   3   4       62.42       59.44      5.68 o 
   8   3   4     1504.62     1382.84     18.15 o 
   9   3   4     1330.81     1276.95     17.09 o 
  10   3   4        4.95       -5.82      6.29 o 
  11   3   4      123.71      123.48      8.09 o 
  12   3   4      380.58      347.09     10.34 o 
  13   3   4        3.19       12.21      8.14 o 
  14   3   4      148.01      165.99     14.53 o 
  15   3   4        3.44        3.52     10.30 o 
  16   3   4       53.63       67.94     12.79 o 
  17   3   4        0.01       -7.06     10.27 o 
  18   3   4        1.32       -3.57     12.75 o 
  19   3   4        1.40       19.02     15.70 o 
 -22   4   4        0.01       -0.77     17.80 o 
 -21   4   4        0.55       -9.76     10.78 o 
 -20   4   4        3.73        0.97      8.46 o 
 -19   4   4       86.87       91.60     12.25 o 
 -18   4   4      106.18      111.89     10.69 o 
 -17   4   4      119.57      106.40     11.67 o 
 -16   4   4      126.05      131.18      7.00 o 
 -15   4   4      468.32      475.86     12.22 o 
 -14   4   4      199.90      203.98      7.85 o 
 -13   4   4        5.08        1.05      5.28 o 
 -12   4   4      495.94      490.60     12.84 o 
 -11   4   4       55.26       62.12      6.06 o 
 -10   4   4       24.71       17.12      4.04 o 
  -9   4   4      126.16      117.60      5.20 o 
  -8   4   4      602.34      632.51     10.31 o 
  -7   4   4      201.43      192.94      6.44 o 
  -6   4   4     2987.39     3259.51     34.15 o 
  -5   4   4       16.37       10.76      3.56 o 
  -4   4   4       27.18       30.16      3.73 o 
  -3   4   4     1403.16     1393.70     17.05 o 
  -2   4   4      324.39      346.43      9.12 o 
  -1   4   4      760.64      951.67     14.99 o 
   0   4   4     1891.92     1963.00     22.44 o 
   1   4   4      213.55      239.99      7.17 o 
   2   4   4       23.61       12.61      4.78 o 
   3   4   4      127.00      142.68      6.20 o 
   4   4   4       58.12       68.73      5.52 o 
   5   4   4      599.64      550.88     11.78 o 
   6   4   4       78.12       77.07      5.84 o 
   7   4   4      125.50      143.02      7.23 o 
   8   4   4        1.12        4.70      6.01 o 
   9   4   4      319.41      327.90      9.58 o 
  10   4   4        5.78        2.19      6.16 o 
  11   4   4      375.88      320.48     10.39 o 
  12   4   4      555.28      470.58     13.54 o 
  13   4   4       32.90       41.70      8.81 o 
  14   4   4       27.41       36.05     10.36 o 
  15   4   4        6.09        5.10      9.80 o 
  16   4   4       80.27       92.58     11.92 o 
  17   4   4       74.61       93.41     22.51 o 
  18   4   4       42.15       50.81     11.77 o 
 -22   5   4        8.19       -8.02     23.16 o 
 -21   5   4        4.66       -9.60      9.60 o 
 -20   5   4        5.67       -1.52     14.95 o 
 -19   5   4       49.67       52.67     10.34 o 
 -18   5   4       83.36       97.33     11.71 o 
 -17   5   4       65.27       88.13     10.99 o 
 -16   5   4        0.81       -7.70      7.70 o 
 -15   5   4      276.13      282.69     10.30 o 
 -14   5   4       74.79       59.27      9.52 o 
 -13   5   4      106.70      112.28      7.72 o 
 -12   5   4        1.62        3.00      5.15 o 
 -11   5   4       86.62       77.14      5.58 o 
 -10   5   4      244.05      256.35      7.67 o 
  -9   5   4       51.36       42.17      4.32 o 
  -8   5   4        4.70        1.79      3.92 o 
  -7   5   4      311.10      345.72      9.38 o 
  -6   5   4     1228.11     1301.82     17.69 o 
  -5   5   4      440.18      435.23      8.98 o 
  -4   5   4     1255.78     1294.49     17.05 o 
  -3   5   4      258.76      286.24      7.63 o 
  -2   5   4        0.62        5.58      4.34 o 
  -1   5   4     2312.99     2419.82     26.14 o 
   0   5   4       93.15      110.33      6.51 o 
   1   5   4      139.55      186.60      7.51 o 
   2   5   4       37.98       43.44      5.47 o 
   3   5   4        7.88        6.96      5.05 o 
   4   5   4      414.44      429.05     10.64 o 
   5   5   4      474.43      456.00     11.60 o 
   6   5   4      374.94      342.73     10.79 o 
   7   5   4        0.79       -3.20      6.37 o 
   8   5   4      125.57      118.26      7.75 o 
   9   5   4        0.69       -6.25      6.25 o 
  10   5   4       53.24       35.43      7.48 o 
  11   5   4       49.22       38.99      9.41 o 
  12   5   4      228.75      196.69     13.76 o 
  13   5   4      147.88      125.16     12.98 o 
  14   5   4       53.93       62.16     16.08 o 
  15   5   4       18.22       10.94     14.39 o 
  16   5   4       13.50       43.34     11.71 o 
  17   5   4       40.99       56.08     16.36 o 
  18   5   4       99.39      115.59     17.28 o 
 -21   6   4       10.52       -8.98     30.23 o 
 -20   6   4       47.61       42.24     21.05 o 
 -19   6   4       51.61       63.45     13.95 o 
 -18   6   4      164.11      183.12     16.36 o 
 -17   6   4        0.95       -1.13     14.30 o 
 -16   6   4        0.85      -11.21     11.21 o 
 -15   6   4        6.43       -8.39      8.39 o 
 -14   6   4       35.55       27.04      6.99 o 
 -13   6   4       40.59       43.61      6.21 o 
 -12   6   4      229.55      273.24     11.08 o 
 -11   6   4      318.15      332.15     11.82 o 
 -10   6   4      252.90      232.02      7.27 o 
  -9   6   4      514.02      570.72      9.96 o 
  -8   6   4      426.21      412.22      9.16 o 
  -7   6   4      181.56      187.42      6.02 o 
  -6   6   4      561.58      711.52     11.46 o 
  -5   6   4        3.58       17.89      4.65 o 
  -4   6   4        4.10        3.35      4.52 o 
  -3   6   4      115.93      116.87      6.00 o 
  -2   6   4      670.42      633.77     12.90 o 
  -1   6   4        5.05       -1.93      5.30 o 
   0   6   4      746.55      790.44     15.43 o 
   1   6   4       50.26       44.78      5.81 o 
   2   6   4       16.79        9.24      5.58 o 
   3   6   4       79.79       81.66      6.42 o 
   4   6   4     1650.34     1652.96     23.38 o 
   5   6   4      230.11      215.11      9.15 o 
   6   6   4      799.70      824.26     16.83 o 
   7   6   4      294.51      248.20      9.57 o 
   8   6   4       14.56       11.15      7.23 o 
   9   6   4      369.64      294.41     12.50 o 
  10   6   4      107.08       87.05      8.19 o 
  11   6   4       29.99       22.49     11.05 o 
  12   6   4      101.81       93.85     12.01 o 
  13   6   4       88.80       88.21     12.14 o 
  14   6   4        0.75        8.17     10.47 o 
  15   6   4       18.26       31.87     13.37 o 
  16   6   4       93.91      139.27     21.05 o 
  17   6   4       46.66       74.77     13.15 o 
  18   6   4        0.50       10.02     18.14 o 
 -21   7   4        0.62       11.56     36.90 o 
 -20   7   4       51.27       43.30     15.98 o 
 -19   7   4       28.98       36.63     14.65 o 
 -18   7   4       23.12       38.38     14.04 o 
 -17   7   4       64.55       62.90     14.80 o 
 -16   7   4       17.24       15.99     13.02 o 
 -15   7   4       27.28       24.19      9.94 o 
 -14   7   4        3.90       -4.83      8.93 o 
 -13   7   4       59.07       57.39     13.95 o 
 -12   7   4       11.00        5.77      5.18 o 
 -11   7   4      120.05      138.71     10.53 o 
 -10   7   4      568.03      651.18     11.32 o 
  -9   7   4        1.81        4.75      4.58 o 
  -8   7   4      384.17      399.93     10.30 o 
  -7   7   4      462.50      536.63     10.64 o 
  -6   7   4      482.50      432.66      9.51 o 
  -5   7   4      918.63      956.56     16.42 o 
  -4   7   4       75.91       83.94      6.23 o 
  -3   7   4       50.47       60.36      6.74 o 
  -2   7   4       10.62        2.48      5.99 o 
  -1   7   4      435.25      410.79     12.05 o 
   0   7   4      438.17      382.91     11.76 o 
   1   7   4      352.28      297.26      9.91 o 
   2   7   4      662.51      692.43     14.88 o 
   3   7   4      314.82      293.05     10.19 o 
   4   7   4     1338.91     1321.75     21.93 o 
   5   7   4      551.68      525.41     15.65 o 
   6   7   4      181.27      162.51      9.82 o 
   7   7   4        0.77        5.24      7.56 o 
   8   7   4      769.16      674.93     16.23 o 
   9   7   4       36.63       48.81      7.68 o 
  10   7   4      306.12      301.26     12.08 o 
  11   7   4        2.92       -6.22      8.26 o 
  12   7   4       84.65       98.77     11.38 o 
  13   7   4      151.42      153.49     12.85 o 
  14   7   4        4.59       13.22     10.21 o 
  15   7   4        7.17       11.00     13.03 o 
  16   7   4       49.67       50.48     16.15 o 
  17   7   4       11.13       22.39     19.04 o 
 -20   8   4       15.64       22.78     15.89 o 
 -19   8   4      205.17      224.65     31.72 o 
 -18   8   4       49.94       76.89     23.79 o 
 -17   8   4       16.68       -4.23     14.27 o 
 -16   8   4        1.39       11.09     14.95 o 
 -15   8   4       51.70       60.37     16.31 o 
 -14   8   4       79.16       76.37      7.67 o 
 -13   8   4      109.70      109.24      9.21 o 
 -12   8   4      137.72      122.46      9.66 o 
 -11   8   4      116.94      133.21      6.45 o 
 -10   8   4       98.16      103.73      5.54 o 
  -9   8   4       41.65       44.74      5.43 o 
  -8   8   4      298.19      271.59      8.25 o 
  -7   8   4       35.34       41.32      5.36 o 
  -6   8   4      691.44      759.13     13.54 o 
  -5   8   4     1192.51     1217.09     19.51 o 
  -4   8   4      735.80      752.24     15.40 o 
  -3   8   4        7.29        5.89      6.74 o 
  -2   8   4      878.67      926.25     17.38 o 
  -1   8   4       35.39       40.51      7.78 o 
   0   8   4      327.59      312.03     14.07 o 
   1   8   4       23.43       30.78      8.00 o 
   2   8   4       29.19       28.98      8.15 o 
   3   8   4      109.21       95.63      9.45 o 
   4   8   4        5.78       10.54      7.58 o 
   5   8   4     1700.89     1705.49     27.05 o 
   6   8   4       30.14       17.42      8.06 o 
   7   8   4      243.52      174.15     10.35 o 
   8   8   4        8.99        6.75      7.75 o 
   9   8   4      253.30      206.52     10.89 o 
  10   8   4      183.75      171.66     10.70 o 
  11   8   4       89.64       80.58     11.13 o 
  12   8   4        1.80       14.96     10.01 o 
  13   8   4       18.92       19.16     10.34 o 
  14   8   4        1.01       11.04     10.48 o 
  15   8   4        4.37        6.88     15.22 o 
  16   8   4        1.17       10.71     11.86 o 
 -19   9   4       68.53       71.07     20.66 o 
 -18   9   4       32.49       -1.13     16.85 o 
 -17   9   4        6.26      -14.71     14.71 o 
 -16   9   4        1.50       -9.15     14.52 o 
 -15   9   4      237.75      263.93     21.37 o 
 -14   9   4     1755.76     1714.94     37.39 o 
 -13   9   4      199.94      187.44     14.46 o 
 -12   9   4       32.66       26.36      8.50 o 
 -11   9   4       65.96       75.16      8.08 o 
 -10   9   4       11.14       24.62      8.00 o 
  -9   9   4       12.38        9.04      8.35 o 
  -8   9   4       85.32       80.88     10.34 o 
  -7   9   4        6.91       10.91      6.28 o 
  -6   9   4      723.21      757.76     18.88 o 
  -5   9   4       48.82       42.35      8.43 o 
  -4   9   4       60.49       61.03      8.95 o 
  -3   9   4      895.21      889.21     19.88 o 
  -2   9   4       36.17       32.10      8.00 o 
  -1   9   4      354.03      336.25     12.85 o 
   0   9   4        0.26        0.54      7.68 o 
   1   9   4        0.05       -7.74      7.74 o 
   2   9   4       22.48       16.27      8.33 o 
   3   9   4      190.64      159.22     10.74 o 
   4   9   4     1270.74     1188.01     24.27 o 
   5   9   4      383.64      383.27     14.40 o 
   6   9   4        8.86        0.30      7.82 o 
   7   9   4      641.50      542.11     16.66 o 
   8   9   4      234.03      183.80     10.84 o 
   9   9   4        2.13       -0.10      7.99 o 
  10   9   4        0.51        2.49      8.88 o 
  11   9   4       25.25       36.78     10.70 o 
  12   9   4       10.04       25.22     10.60 o 
  13   9   4      117.01      132.11     12.86 o 
  14   9   4        8.37       32.39     15.22 o 
  15   9   4       58.62       79.03     19.81 o 
  16   9   4        0.23       54.92     31.75 o 
 -18  10   4        1.95        6.59     17.23 o 
 -17  10   4       12.24       28.71     17.35 o 
 -16  10   4        7.42      -10.34     15.94 o 
 -15  10   4      231.72      248.65     22.34 o 
 -14  10   4       52.70       52.92     12.14 o 
 -13  10   4      151.84      165.92     14.24 o 
 -12  10   4      608.76      585.58     23.26 o 
 -11  10   4       25.24       27.85     15.11 o 
 -10  10   4       11.92       -7.15     13.69 o 
  -9  10   4       30.19       37.57      9.17 o 
  -8  10   4      190.44      174.91     10.58 o 
  -7  10   4      232.76      228.97     13.48 o 
  -6  10   4      528.81      560.73     17.32 o 
  -5  10   4     1297.23     1308.27     29.58 o 
  -4  10   4      826.86      800.03     19.00 o 
  -3  10   4     1363.11     1328.80     25.98 o 
  -2  10   4      223.94      218.56     11.12 o 
  -1  10   4        9.99       -5.49      7.82 o 
   0  10   4     1520.64     1487.48     28.15 o 
   1  10   4        0.31       -7.90      7.90 o 
   2  10   4        0.35        1.16      8.12 o 
   3  10   4      289.35      231.02     13.55 o 
   4  10   4        0.10        1.46      8.49 o 
   5  10   4       21.77       24.19      9.01 o 
   6  10   4        1.41        5.83      8.74 o 
   7  10   4        4.02       -0.72      7.51 o 
   8  10   4        1.51        3.89      8.29 o 
   9  10   4      232.63      213.26     11.86 o 
  10  10   4      255.34      309.39     15.59 o 
  11  10   4       20.09       12.55     10.36 o 
  12  10   4      247.42      246.79     22.38 o 
  13  10   4       20.17       49.77     11.70 o 
  14  10   4      148.21      203.84     17.80 o 
  15  10   4        1.39       11.30     20.06 o 
 -17  11   4        0.87       18.52     17.99 o 
 -16  11   4       16.07      -23.05     23.89 o 
 -15  11   4        0.25      -18.47     18.47 o 
 -14  11   4      141.21      139.04     14.70 o 
 -13  11   4      504.72      516.81     30.59 o 
 -12  11   4       90.98       97.75     28.91 o 
 -11  11   4       62.55       66.75     17.44 o 
 -10  11   4      127.03      136.14     18.57 o 
  -9  11   4       31.75       35.90     12.37 o 
  -8  11   4       14.50       18.53      8.67 o 
  -7  11   4      142.91      140.85     10.92 o 
  -6  11   4       23.55       27.67      9.15 o 
  -5  11   4       87.10       80.60     10.14 o 
  -4  11   4        0.21        5.94      7.48 o 
  -3  11   4      471.99      486.82     16.23 o 
  -2  11   4        6.32       11.27      8.18 o 
  -1  11   4       86.81       83.94      9.58 o 
   0  11   4      110.25      122.23     10.41 o 
   1  11   4      169.01      185.34     11.56 o 
   2  11   4       15.49       17.73      8.32 o 
   3  11   4      301.12      296.59     17.15 o 
   4  11   4      373.26      377.88     18.81 o 
   5  11   4       40.65       50.91      9.25 o 
   6  11   4       13.74       26.60      8.90 o 
   7  11   4      194.62      182.29     13.26 o 
   8  11   4      266.78      250.55     15.49 o 
   9  11   4      139.12      143.07     14.13 o 
  10  11   4        0.97       12.54     10.38 o 
  11  11   4        0.39        9.72     10.44 o 
  12  11   4        1.57       16.55     10.81 o 
  13  11   4       29.23       21.67     18.00 o 
  14  11   4        3.12       11.15     27.46 o 
 -16  12   4      119.46      162.80     30.48 o 
 -15  12   4        3.52        0.75     17.42 o 
 -14  12   4       15.39       20.64     18.05 o 
 -13  12   4      192.90      172.95     16.93 o 
 -12  12   4       32.47       57.79     17.93 o 
 -11  12   4       10.84       27.64     17.01 o 
 -10  12   4      253.61      236.98     22.57 o 
  -9  12   4       54.48       33.03     17.06 o 
  -8  12   4        0.01        8.68     10.32 o 
  -7  12   4      448.45      496.87     27.76 o 
  -6  12   4       32.60       58.86     10.11 o 
  -5  12   4     1084.28     1031.80     26.70 o 
  -4  12   4      195.99      174.07     13.62 o 
  -3  12   4      862.71      868.44     20.45 o 
  -2  12   4      106.86       91.79      9.71 o 
  -1  12   4        5.17        4.17      8.39 o 
   0  12   4       23.95       28.77      8.96 o 
   1  12   4       11.11       11.76      8.38 o 
   2  12   4        4.35        7.64      8.61 o 
   3  12   4      150.64      151.08     10.98 o 
   4  12   4       76.83      101.18     10.64 o 
   5  12   4        0.46        3.77      8.99 o 
   6  12   4       38.28       48.63      9.64 o 
   7  12   4        9.96        5.22      9.68 o 
   8  12   4      139.98      162.03     12.65 o 
   9  12   4       37.69       47.39     14.65 o 
  10  12   4        9.84       30.09     14.33 o 
  11  12   4        0.19        6.56     10.98 o 
  12  12   4       99.13      126.25     26.95 o 
 -14  13   4       81.30       90.77     21.25 o 
 -13  13   4      159.29      168.42     22.92 o 
 -12  13   4      200.39      205.78     24.04 o 
 -11  13   4        3.88       -7.48     23.20 o 
 -10  13   4       10.60        3.08     17.27 o 
  -9  13   4       15.10       18.09     17.52 o 
  -8  13   4      280.70      282.79     24.47 o 
  -7  13   4      159.52      181.48     14.74 o 
  -6  13   4       64.18       75.18     10.99 o 
  -5  13   4       11.40       28.66      8.49 o 
  -4  13   4      233.61      209.49     11.79 o 
  -3  13   4       25.08       39.01      8.98 o 
  -2  13   4      206.41      169.53     11.59 o 
  -1  13   4       20.91       21.23      8.93 o 
   0  13   4       48.94       40.45      9.62 o 
   1  13   4       91.05      101.21     10.48 o 
   2  13   4        2.60       -1.20      9.06 o 
   3  13   4       17.15       22.21      9.56 o 
   4  13   4        7.51       10.22      9.50 o 
   5  13   4       10.55        7.50      9.43 o 
   6  13   4        0.23       16.62     10.15 o 
   7  13   4       91.96      109.70     17.14 o 
   8  13   4        0.13        7.91     12.07 o 
   9  13   4       61.72       61.64     14.75 o 
  10  13   4       23.30       37.46     11.95 o 
  11  13   4      195.94      194.22     31.97 o 
 -12  14   4       70.37       62.80     20.96 o 
 -11  14   4       97.38      119.24     21.82 o 
 -10  14   4       21.61       44.69     19.97 o 
  -9  14   4       21.37      -17.43     17.43 o 
  -8  14   4       11.18      -17.06     17.68 o 
  -7  14   4        5.30      -12.28     17.80 o 
  -6  14   4        2.14      -10.66     11.31 o 
  -5  14   4      105.77      105.56     15.93 o 
  -4  14   4       12.53       44.81     11.10 o 
  -3  14   4        2.82        8.76      9.32 o 
  -2  14   4        5.10        9.88      9.31 o 
  -1  14   4       79.79       96.41     11.12 o 
   0  14   4        1.74       -1.57      9.30 o 
   1  14   4        9.10       13.48      9.54 o 
   2  14   4       31.88       36.28     11.33 o 
   3  14   4      126.04      160.44     13.74 o 
   4  14   4       56.04       78.52     11.68 o 
   5  14   4       74.11      116.95     12.40 o 
   6  14   4      196.41      227.44     21.36 o 
   7  14   4      115.31      132.73     17.10 o 
   8  14   4       87.99      113.67     24.58 o 
   9  14   4       13.32       34.84     16.70 o 
 -10  15   4        2.27        2.64     19.54 o 
  -9  15   4       18.43       -8.30     19.04 o 
  -8  15   4       50.26       64.15     27.96 o 
  -7  15   4       32.35       27.97     19.84 o 
  -6  15   4        0.30        6.50     19.35 o 
  -5  15   4       69.26       88.73     16.96 o 
  -4  15   4       91.25      113.45     14.76 o 
  -3  15   4      118.92      178.84     17.39 o 
  -2  15   4       14.42       15.66     11.19 o 
  -1  15   4        4.28        6.78     11.11 o 
   0  15   4       47.53       55.77     12.91 o 
   1  15   4        8.02       13.38     10.60 o 
   2  15   4        4.43        1.99     12.87 o 
   3  15   4        9.42       15.06     12.99 o 
   4  15   4        0.41       10.33     18.97 o 
   5  15   4       16.95       23.41     18.99 o 
   6  15   4       39.31       62.55     22.49 o 
  -6  16   4        2.69       22.73     28.82 o 
  -5  16   4       41.66       60.67     23.20 o 
  -4  16   4       99.91       89.59     22.02 o 
  -3  16   4       34.01       40.65     13.82 o 
  -2  16   4        0.03        6.19     13.05 o 
  -1  16   4       70.56       91.59     13.40 o 
   0  16   4       80.45      111.39     13.97 o 
   1  16   4      122.25      155.18     15.66 o 
   2  16   4       77.31      128.83     16.56 o 
   3  16   4       14.59       64.35     30.89 o 
 -22   1   5       42.18       43.58     16.22 o 
 -21   1   5      135.65      177.68     24.87 o 
 -20   1   5        0.74       -9.62     15.87 o 
 -19   1   5       20.30       13.63     12.33 o 
 -18   1   5        0.38       -8.79      8.79 o 
 -17   1   5      162.88      154.83      7.86 o 
 -16   1   5      170.20      170.77      8.06 o 
 -15   1   5       23.10       19.32      6.48 o 
 -14   1   5       98.84      114.41      8.42 o 
 -13   1   5      245.69      243.10      8.89 o 
 -12   1   5      158.08      167.51      7.36 o 
 -11   1   5     1466.37     1443.36     18.97 o 
 -10   1   5        3.00        8.43      3.93 o 
  -9   1   5      496.37      519.70     10.04 o 
  -8   1   5      127.93      116.23      4.65 o 
  -7   1   5     1664.38     1786.96     18.95 o 
  -6   1   5     1752.51     1891.69     24.33 o 
  -5   1   5       59.42       70.88      5.27 o 
  -4   1   5      485.67      600.13     11.62 o 
  -3   1   5      212.23      223.94      8.49 o 
  -2   1   5      303.68      368.18      8.81 o 
  -1   1   5     4296.76     4976.39     47.24 o 
   0   1   5     1009.72     1256.24     15.39 o 
   1   1   5     1013.86     1038.55     16.36 o 
   2   1   5      812.25      904.59     15.10 o 
   3   1   5      105.99      116.45      6.10 o 
   4   1   5       79.87      103.09      6.06 o 
   5   1   5      308.17      327.12      8.68 o 
   6   1   5     1154.56     1143.28     15.70 o 
   7   1   5      659.38      635.46     13.01 o 
   8   1   5      380.25      387.90      9.93 o 
   9   1   5        1.48       -5.99      5.99 o 
  10   1   5      148.63      123.50      8.91 o 
  11   1   5       51.29       55.41      9.80 o 
  12   1   5       28.19       23.66      9.49 o 
  13   1   5        2.66        1.20      9.36 o 
  14   1   5       33.29       23.76     10.18 o 
  15   1   5       17.33       13.68     10.45 o 
  16   1   5       88.61      105.34     12.66 o 
  17   1   5        1.75      -10.90     10.90 o 
  18   1   5       78.63       84.84     15.35 o 
 -22   2   5        6.66       37.40     34.75 o 
 -21   2   5      307.24      344.36     44.46 o 
 -20   2   5       26.42       40.60     39.91 o 
 -19   2   5        3.62      -14.79     14.79 o 
 -18   2   5       54.58       43.99     11.30 o 
 -17   2   5       87.68       99.79     11.04 o 
 -16   2   5      232.23      233.62      9.08 o 
 -15   2   5       35.26       37.75      5.56 o 
 -14   2   5      339.89      334.43     11.34 o 
 -13   2   5     1149.34     1129.68     19.65 o 
 -12   2   5       53.62       56.62      6.59 o 
 -11   2   5      113.07      115.12      6.05 o 
 -10   2   5        5.34       11.68      4.48 o 
  -9   2   5     2204.64     2278.84     25.35 o 
  -8   2   5      241.61      244.32      6.12 o 
  -7   2   5        4.89        1.97      4.41 o 
  -6   2   5      301.75      305.90      8.93 o 
  -5   2   5       80.33       79.33      5.25 o 
  -4   2   5        2.96       13.59      4.70 o 
  -3   2   5     1131.02     1276.25     17.37 o 
  -2   2   5      476.40      582.19     12.12 o 
  -1   2   5      320.46      381.29      9.77 o 
   0   2   5     1480.26     1878.27     21.85 o 
   1   2   5       33.38       23.87      4.67 o 
   2   2   5      336.26      340.95      8.56 o 
   3   2   5      143.92      158.37      7.04 o 
   4   2   5      387.50      400.28     10.56 o 
   5   2   5      251.89      264.89      8.06 o 
   6   2   5      667.30      661.76     13.20 o 
   7   2   5     1504.14     1468.16     20.42 o 
   8   2   5      941.59      845.30     15.19 o 
   9   2   5     2134.31     1996.20     26.38 o 
  10   2   5      235.73      196.88      9.72 o 
  11   2   5      336.79      313.97     13.46 o 
  12   2   5       46.19       35.46     10.17 o 
  13   2   5       42.37       41.39     10.14 o 
  14   2   5        2.23       13.24      9.87 o 
  15   2   5       11.76       -1.09      9.95 o 
  16   2   5       30.56       30.27     11.26 o 
  17   2   5       50.30       48.03     13.82 o 
  18   2   5       36.96       26.09     13.80 o 
 -22   3   5      132.90      133.28     24.48 o 
 -21   3   5        6.53      -12.01     12.01 o 
 -20   3   5      168.96      150.01     25.88 o 
 -19   3   5        0.00       -0.40     15.88 o 
 -18   3   5      107.05       96.50     11.05 o 
 -17   3   5       76.07       89.20      9.01 o 
 -16   3   5        0.02        1.64      5.25 o 
 -15   3   5      269.31      252.07     12.83 o 
 -14   3   5       19.41       19.26      5.51 o 
 -13   3   5       89.48       75.51      6.13 o 
 -12   3   5       67.41       63.62      5.66 o 
 -11   3   5       44.73       52.33      4.55 o 
 -10   3   5        2.95        4.52      4.87 o 
  -9   3   5       97.99       94.94      6.14 o 
  -8   3   5        1.35        4.38      3.93 o 
  -7   3   5     1027.49     1140.19     18.42 o 
  -6   3   5      203.95      217.57      7.52 o 
  -5   3   5       17.53       20.33      4.96 o 
  -4   3   5      732.05      737.40     13.56 o 
  -3   3   5      644.01      720.69     13.27 o 
  -2   3   5     4113.58     4627.62     49.29 o 
  -1   3   5       14.69       23.57      4.67 o 
   0   3   5     1968.29     2232.99     25.02 o 
   1   3   5       78.55       82.27      6.24 o 
   2   3   5      220.84      220.74      8.18 o 
   3   3   5      547.77      611.53     13.23 o 
   4   3   5       99.02       91.13      7.10 o 
   5   3   5       35.30       37.54      7.23 o 
   6   3   5        5.41       11.40      7.08 o 
   7   3   5       70.70       65.00      7.94 o 
   8   3   5       58.02       57.49      7.93 o 
   9   3   5       98.58       81.82      8.70 o 
  10   3   5      359.27      306.00     11.69 o 
  11   3   5      100.49      113.88     12.03 o 
  12   3   5       84.17       91.90     10.87 o 
  13   3   5        1.47       -8.02      9.28 o 
  14   3   5        8.05        2.99      9.80 o 
  15   3   5        5.00       17.08     11.52 o 
  16   3   5        1.13       -9.12     10.42 o 
  17   3   5        0.55       -9.82     10.76 o 
 -22   4   5       72.93       58.95     10.91 o 
 -21   4   5      219.32      228.08     13.41 o 
 -20   4   5       69.06       92.84     17.95 o 
 -19   4   5        0.66       11.18     12.88 o 
 -18   4   5       47.82       49.41     13.06 o 
 -17   4   5       85.64       69.93     15.47 o 
 -16   4   5        9.42       37.24     17.31 o 
 -15   4   5      171.52      167.74      9.21 o 
 -14   4   5      162.51      153.80      9.47 o 
 -13   4   5        5.01        9.51      6.56 o 
 -12   4   5       26.09       26.37      5.49 o 
 -11   4   5       61.80       60.98      5.24 o 
 -10   4   5       73.72       76.37      5.62 o 
  -9   4   5      353.17      377.26     10.11 o 
  -8   4   5      230.39      249.61      7.25 o 
  -7   4   5      415.41      361.65     10.13 o 
  -6   4   5       60.29       75.41      5.34 o 
  -5   4   5      425.98      451.63     10.25 o 
  -4   4   5      129.05      170.64      6.64 o 
  -3   4   5     1843.30     2214.25     25.66 o 
  -2   4   5     2094.40     2271.62     25.70 o 
  -1   4   5      141.97      185.67      7.90 o 
   0   4   5       46.35       61.51      5.90 o 
   1   4   5      187.65      233.03      8.14 o 
   2   4   5      496.98      527.55     14.44 o 
   3   4   5       91.59      101.72      7.02 o 
   4   4   5      252.16      254.52      9.38 o 
   5   4   5       44.33       44.56      7.02 o 
   6   4   5        0.00        2.50      8.82 o 
   7   4   5      298.37      256.53     11.84 o 
   8   4   5      647.86      584.97     17.56 o 
   9   4   5        3.16       -2.33      7.84 o 
  10   4   5        0.05       -0.85      7.94 o 
  11   4   5      137.56      118.76     11.91 o 
  12   4   5       50.48       41.27     11.99 o 
  13   4   5       60.37       52.28     11.59 o 
  14   4   5        5.80        8.46     13.14 o 
  15   4   5        9.01       -1.23     10.12 o 
  16   4   5        2.30       -6.89     10.48 o 
  17   4   5        0.12      -10.89     10.89 o 
 -21   5   5      145.73      159.86     21.43 o 
 -20   5   5        0.02        5.87     12.41 o 
 -19   5   5        4.66       10.80     16.90 o 
 -18   5   5      276.94      253.71     18.08 o 
 -17   5   5       84.71       94.33     24.88 o 
 -16   5   5        6.26        7.92     11.58 o 
 -15   5   5       60.17       57.12     10.81 o 
 -14   5   5       18.05       31.04      8.20 o 
 -13   5   5     1047.75     1075.54     22.28 o 
 -12   5   5      119.97      130.09      6.02 o 
 -11   5   5       14.06       20.07      5.08 o 
 -10   5   5      102.78       95.81      6.26 o 
  -9   5   5        0.40        4.04      4.49 o 
  -8   5   5        4.07        7.93      5.28 o 
  -7   5   5     1382.19     1539.26     23.26 o 
  -6   5   5       39.58       46.49      4.30 o 
  -5   5   5      299.81      322.33      7.88 o 
  -4   5   5       80.59       86.77      5.62 o 
  -3   5   5      960.76     1081.18     15.60 o 
  -2   5   5      475.46      563.32     14.92 o 
  -1   5   5        0.02        6.76      5.49 o 
   0   5   5        0.11       -1.38      5.55 o 
   1   5   5      714.32      762.11     14.76 o 
   2   5   5       75.49       64.09      6.55 o 
   3   5   5        1.73       -4.60      5.87 o 
   4   5   5        7.33        9.24      6.45 o 
   5   5   5       77.06       91.13      9.20 o 
   6   5   5      244.09      235.84     11.35 o 
   7   5   5      142.28      139.94      9.54 o 
   8   5   5      178.95      168.19     10.54 o 
   9   5   5       41.79       39.18     10.09 o 
  10   5   5      190.34      200.07     11.10 o 
  11   5   5        0.13       -2.84      9.70 o 
  12   5   5       77.08       66.93     12.83 o 
  13   5   5       59.78       73.60     13.93 o 
  14   5   5       32.65       35.58     12.61 o 
  15   5   5       41.78       46.41     13.15 o 
  16   5   5       41.93       49.84     13.46 o 
  17   5   5       56.94       53.03     13.03 o 
 -21   6   5       12.37       15.66     12.52 o 
 -20   6   5        6.74       19.23     17.88 o 
 -19   6   5       56.23       62.37     14.49 o 
 -18   6   5       15.23       21.82     21.15 o 
 -17   6   5      510.91      587.45     35.18 o 
 -16   6   5       99.03       98.31     30.46 o 
 -15   6   5        0.63       -6.46     10.21 o 
 -14   6   5       18.92        6.30      9.73 o 
 -13   6   5        3.59       -3.39      4.94 o 
 -12   6   5        0.00        5.70      5.04 o 
 -11   6   5      141.20      157.26      7.02 o 
 -10   6   5       47.47       41.39      5.24 o 
  -9   6   5      739.47      753.21     13.51 o 
  -8   6   5      427.60      476.37     16.62 o 
  -7   6   5      319.46      321.55     12.36 o 
  -6   6   5        3.90        3.92      4.65 o 
  -5   6   5        1.34        6.37      4.65 o 
  -4   6   5        1.80       15.65      5.72 o 
  -3   6   5      187.36      197.78      8.70 o 
  -2   6   5      209.06      229.92      9.36 o 
  -1   6   5      670.51      681.71     21.47 o 
   0   6   5      173.34      181.34     10.04 o 
   1   6   5        3.90       12.10      5.93 o 
   2   6   5        6.76       20.31      6.83 o 
   3   6   5        2.80        1.44      8.18 o 
   4   6   5       48.78       38.30      9.08 o 
   5   6   5      455.92      437.33     16.28 o 
   6   6   5        0.02       -9.57      9.57 o 
   7   6   5       19.98       18.96      8.87 o 
   8   6   5       11.53       28.05     10.11 o 
   9   6   5        1.70       -4.62      7.83 o 
  10   6   5      136.13      137.53     10.86 o 
  11   6   5       83.43       73.05     11.07 o 
  12   6   5       57.21       56.05     12.00 o 
  13   6   5      106.38      126.91     14.06 o 
  14   6   5        5.14       14.50     13.13 o 
  15   6   5      119.51      128.73     15.21 o 
  16   6   5        0.58        3.20     13.75 o 
 -20   7   5        8.18       25.20     14.69 o 
 -19   7   5       22.88       29.98     14.90 o 
 -18   7   5        4.25        5.71     20.50 o 
 -17   7   5       93.71       95.91     23.62 o 
 -16   7   5       85.30       65.54     15.39 o 
 -15   7   5       74.81       96.90     24.88 o 
 -14   7   5       56.27       60.42     11.64 o 
 -13   7   5      134.85      123.29      8.17 o 
 -12   7   5      250.64      245.54      9.61 o 
 -11   7   5      167.22      185.55      7.95 o 
 -10   7   5       92.84       98.94      5.58 o 
  -9   7   5        1.34       10.88      4.93 o 
  -8   7   5       97.81       97.06      5.97 o 
  -7   7   5        4.17       13.59      4.88 o 
  -6   7   5      228.59      258.97      8.19 o 
  -5   7   5       18.45       27.08      6.57 o 
  -4   7   5       94.66       91.58      7.83 o 
  -3   7   5       83.11       80.36      8.52 o 
  -2   7   5      431.17      440.87     15.39 o 
  -1   7   5       97.24       94.67      9.14 o 
   0   7   5      357.07      300.55     12.46 o 
   1   7   5      330.07      318.80     16.50 o 
   2   7   5       37.71       32.51      8.63 o 
   3   7   5      249.71      245.14     12.21 o 
   4   7   5      127.61       99.35     10.16 o 
   5   7   5        0.67        8.63      8.57 o 
   6   7   5        1.20       -6.44      8.38 o 
   7   7   5       38.16       32.80      9.02 o 
   8   7   5       86.34       92.64     10.08 o 
   9   7   5       16.87       11.58      9.33 o 
  10   7   5      235.87      238.71     13.97 o 
  11   7   5       56.13       67.25     12.18 o 
  12   7   5       90.63      118.19     14.35 o 
  13   7   5        1.81      -11.03     11.03 o 
  14   7   5       36.96       46.93     15.13 o 
  15   7   5      139.83      189.62     33.72 o 
  16   7   5      157.46      199.59     17.74 o 
 -20   8   5        9.53        2.13     15.80 o 
 -19   8   5       98.55       76.49     17.68 o 
 -18   8   5       23.05       36.10     15.91 o 
 -17   8   5        2.33        3.10     14.80 o 
 -16   8   5       49.18       55.46     15.52 o 
 -15   8   5       32.00        6.04     16.30 o 
 -14   8   5      148.80      157.27     13.23 o 
 -13   8   5        8.98        4.03      7.75 o 
 -12   8   5      521.72      548.16     18.16 o 
 -11   8   5       19.88       19.92      6.33 o 
 -10   8   5        8.07       11.59      6.58 o 
  -9   8   5        0.02        2.74      5.82 o 
  -8   8   5      211.05      214.00     10.63 o 
  -7   8   5      174.39      187.42      8.00 o 
  -6   8   5       12.38       13.62      6.12 o 
  -5   8   5       11.85       11.73      7.44 o 
  -4   8   5      226.48      215.39     10.89 o 
  -3   8   5      233.82      216.77     10.92 o 
  -2   8   5      158.03      155.65     10.22 o 
  -1   8   5      473.15      443.05     15.20 o 
   0   8   5      813.73      800.48     20.03 o 
   1   8   5      635.51      655.05     19.02 o 
   2   8   5     1147.72     1046.59     23.41 o 
   3   8   5     1900.40     1804.97     31.96 o 
   4   8   5        0.99        0.67      7.94 o 
   5   8   5        4.08       11.71      8.29 o 
   6   8   5      223.27      181.56     10.98 o 
   7   8   5       76.69       59.54     10.04 o 
   8   8   5        0.18       -4.64      8.19 o 
   9   8   5       74.39       70.32     10.17 o 
  10   8   5       20.54       14.81     10.24 o 
  11   8   5       54.63       41.82     11.99 o 
  12   8   5       90.60       93.41     13.29 o 
  13   8   5       36.91       39.87     21.32 o 
  14   8   5       74.56      116.52     14.31 o 
  15   8   5       99.40      120.07     22.14 o 
 -19   9   5       34.69       31.35     18.13 o 
 -18   9   5        0.52       12.51     28.80 o 
 -17   9   5      371.92      376.41     25.25 o 
 -16   9   5      103.99       77.12     17.17 o 
 -15   9   5       35.73       31.64     15.74 o 
 -14   9   5        0.33        3.66     10.33 o 
 -13   9   5       34.51       46.63     12.11 o 
 -12   9   5       44.41       49.14      9.41 o 
 -11   9   5        1.14       -1.68      7.57 o 
 -10   9   5        3.46        8.18      6.78 o 
  -9   9   5       13.61       19.34     10.39 o 
  -8   9   5      154.09      160.05      8.74 o 
  -7   9   5      105.73      100.61      7.91 o 
  -6   9   5      226.28      205.79      9.63 o 
  -5   9   5      113.78      129.40      9.73 o 
  -4   9   5       59.84       45.27      8.56 o 
  -3   9   5      885.03      894.29     20.77 o 
  -2   9   5        0.00       18.42      8.32 o 
  -1   9   5      214.79      186.25     11.21 o 
   0   9   5      940.38      931.20     21.98 o 
   1   9   5     2345.85     2216.73     45.72 o 
   2   9   5       86.83       84.81      9.69 o 
   3   9   5      177.30      176.43     10.85 o 
   4   9   5       20.72       10.13      8.28 o 
   5   9   5        0.65       -2.55      8.07 o 
   6   9   5      507.20      466.85     15.54 o 
   7   9   5       82.91       81.91      9.69 o 
   8   9   5        7.25        5.41      8.47 o 
   9   9   5        0.29        1.92      8.64 o 
  10   9   5       51.65       41.46     15.99 o 
  11   9   5        9.01       29.01     11.81 o 
  12   9   5       62.01       72.66     13.27 o 
  13   9   5       23.26       36.06     26.94 o 
  14   9   5       36.91       63.39     15.52 o 
 -18  10   5      183.18      173.53     21.93 o 
 -17  10   5       12.30       -2.72     17.06 o 
 -16  10   5      242.43      257.83     25.18 o 
 -15  10   5       88.99       95.51     18.34 o 
 -14  10   5       34.64       58.26     13.10 o 
 -13  10   5       12.48       22.76     12.38 o 
 -12  10   5        0.14       -6.95     18.08 o 
 -11  10   5        0.11       -7.32     11.25 o 
 -10  10   5      136.94      120.24     11.91 o 
  -9  10   5       72.09       73.37      9.65 o 
  -8  10   5       49.40       56.97      8.53 o 
  -7  10   5       55.05       55.31     10.55 o 
  -6  10   5        5.26       19.78      8.00 o 
  -5  10   5     1158.43     1171.85     32.30 o 
  -4  10   5     3674.06     3519.02     58.71 o 
  -3  10   5      404.50      420.63     18.57 o 
  -2  10   5       19.99       12.87      8.47 o 
  -1  10   5     1453.56     1440.75     32.18 o 
   0  10   5       52.44       50.47      8.56 o 
   1  10   5      232.97      231.46     11.55 o 
   2  10   5      368.44      355.98     13.69 o 
   3  10   5      298.12      280.28     12.67 o 
   4  10   5      187.83      203.68     11.76 o 
   5  10   5        0.31       16.94      8.46 o 
   6  10   5        6.70       -2.08      8.47 o 
   7  10   5       27.68       35.07      9.18 o 
   8  10   5       16.09       20.31      9.18 o 
   9  10   5      124.61      133.09     12.13 o 
  10  10   5       31.91       28.38     11.16 o 
  11  10   5       12.13       25.60     15.61 o 
  12  10   5       25.95       54.65     23.94 o 
  13  10   5       73.38      114.65     22.08 o 
 -17  11   5      468.94      492.58     30.73 o 
 -16  11   5      144.21      171.48     22.55 o 
 -15  11   5        0.22       13.01     17.24 o 
 -14  11   5       19.01       26.23     17.44 o 
 -13  11   5        7.22        0.09     12.27 o 
 -12  11   5        0.31        6.22     12.45 o 
 -11  11   5        1.57        9.13     12.17 o 
 -10  11   5       44.23       32.74     10.76 o 
  -9  11   5        1.50        4.25     10.18 o 
  -8  11   5      156.50      153.58     10.65 o 
  -7  11   5      359.19      336.82     14.07 o 
  -6  11   5     1030.83      934.84     27.33 o 
  -5  11   5      860.57      856.62     23.31 o 
  -4  11   5      453.19      432.19     29.06 o 
  -3  11   5      147.63      154.74     13.67 o 
  -2  11   5      290.18      261.66     14.30 o 
  -1  11   5        5.69        9.64      8.53 o 
   0  11   5      343.60      355.93     21.28 o 
   1  11   5      176.77      164.75     12.51 o 
   2  11   5        0.02        1.02      8.24 o 
   3  11   5       40.58       33.03      9.06 o 
   4  11   5        5.81        2.83      8.66 o 
   5  11   5        2.85       10.89      8.84 o 
   6  11   5      120.70      132.56     11.13 o 
   7  11   5       25.95       12.06      9.19 o 
   8  11   5        0.56        6.85     11.06 o 
   9  11   5       12.35       14.40     10.79 o 
  10  11   5       19.74       19.21     11.23 o 
  11  11   5       91.69      121.65     24.05 o 
  12  11   5       61.40       96.04     16.90 o 
 -15  12   5      110.08      103.92     21.47 o 
 -14  12   5        0.90       -5.97     18.14 o 
 -13  12   5        9.01        4.38     12.46 o 
 -12  12   5       17.69        4.13     12.90 o 
 -11  12   5      179.85      162.87     16.33 o 
 -10  12   5        2.86        0.58     14.32 o 
  -9  12   5       79.43       88.33     12.29 o 
  -8  12   5      154.18      164.95     19.16 o 
  -7  12   5      147.52      158.26     12.37 o 
  -6  12   5       12.94       26.02      9.86 o 
  -5  12   5      599.44      589.75     35.38 o 
  -4  12   5       95.92      106.50     15.65 o 
  -3  12   5       10.37       17.71     10.25 o 
  -2  12   5      341.99      361.05     18.77 o 
  -1  12   5       27.07       31.27      9.44 o 
   0  12   5       21.35       35.18      9.70 o 
   1  12   5        0.74        8.24      9.33 o 
   2  12   5        1.61        7.79      8.91 o 
   3  12   5      365.91      390.10     16.89 o 
   4  12   5       52.62       65.02      9.77 o 
   5  12   5       32.20       34.67      9.96 o 
   6  12   5       32.43       39.43     10.01 o 
   7  12   5       18.70       25.41     14.64 o 
   8  12   5        0.33        6.51     15.41 o 
   9  12   5        0.02       16.98     11.12 o 
  10  12   5        4.71       15.84     14.59 o 
  11  12   5       40.57       70.60     19.54 o 
 -14  13   5      342.36      356.73     35.65 o 
 -13  13   5      119.29      121.90     22.75 o 
 -12  13   5        0.00        7.93     17.15 o 
 -11  13   5        2.77        1.73     13.79 o 
 -10  13   5      103.99      113.28     16.56 o 
  -9  13   5        5.23      -11.46     15.85 o 
  -8  13   5       96.92      125.49     16.05 o 
  -7  13   5        1.47        2.72     13.62 o 
  -6  13   5       48.82       49.44     12.36 o 
  -5  13   5       81.34       84.80     17.44 o 
  -4  13   5        0.75       11.39     10.12 o 
  -3  13   5       63.01       86.68     11.73 o 
  -2  13   5       68.06       80.05     11.37 o 
  -1  13   5       42.77       45.11      9.87 o 
   0  13   5       47.26       72.04     10.52 o 
   1  13   5       58.92       68.46     10.82 o 
   2  13   5       13.37       12.84      9.88 o 
   3  13   5      118.98      143.91     14.66 o 
   4  13   5       33.40       56.66     10.12 o 
   5  13   5       16.62       20.65     11.26 o 
   6  13   5       25.99       35.14     14.71 o 
   7  13   5       56.11       66.71     23.73 o 
   8  13   5       97.71      123.26     13.58 o 
   9  13   5        1.22       39.12     12.91 o 
 -11  14   5        1.84      -11.21     16.74 o 
 -10  14   5       23.13       16.77     17.71 o 
  -9  14   5        4.42      -11.01     30.76 o 
  -8  14   5        8.08       -3.48     14.04 o 
  -7  14   5      120.45      126.32     16.87 o 
  -6  14   5       93.30       73.02     15.61 o 
  -5  14   5       51.48       82.89     13.95 o 
  -4  14   5       55.31       65.98     11.94 o 
  -3  14   5       13.48       26.31     11.00 o 
  -2  14   5      185.43      219.56     14.83 o 
  -1  14   5       10.31       17.53      9.67 o 
   0  14   5        1.57       16.94     10.86 o 
   1  14   5        0.03        1.08     12.57 o 
   2  14   5      208.00      206.04     13.84 o 
   3  14   5        3.99       14.10     10.16 o 
   4  14   5      122.45      151.20     12.99 o 
   5  14   5        0.69        2.96     12.61 o 
   6  14   5        5.50       24.24     22.77 o 
   7  14   5       29.25       34.00     20.32 o 
  -8  15   5        0.36        3.16     19.15 o 
  -7  15   5       14.77       20.78     19.87 o 
  -6  15   5        1.32        1.32     14.93 o 
  -5  15   5        0.33      -11.26     14.08 o 
  -4  15   5       28.63       49.82     13.76 o 
  -3  15   5        4.08        1.15     12.88 o 
  -2  15   5        8.34       17.30     11.77 o 
  -1  15   5        0.12        1.14     15.41 o 
   0  15   5        4.42       19.61     11.86 o 
   1  15   5       24.32       35.10     12.44 o 
   2  15   5       99.58      107.50     13.29 o 
   3  15   5      222.57      310.96     16.97 o 
   4  15   5        2.60        4.20     10.97 o 
 -22   0   6        2.28       10.30     24.03 o 
 -21   0   6      103.52      136.43     29.17 o 
 -20   0   6        0.99      -13.73     13.73 o 
 -19   0   6       13.42       -3.24     11.09 o 
 -18   0   6      166.89      138.45     29.17 o 
 -17   0   6        2.21      -12.13     12.13 o 
 -16   0   6       16.71       24.00     10.07 o 
 -15   0   6     2296.09     2327.89     47.50 o 
 -14   0   6       29.84       32.76      9.83 o 
 -13   0   6     7038.96     7317.87    129.22 o 
 -12   0   6    11027.08    11500.55    167.63 o 
 -11   0   6     1210.36     1168.75     25.19 o 
 -10   0   6     5976.07     6125.42     93.61 o 
  -9   0   6      927.15     1038.74     24.31 o 
  -8   0   6       23.22       29.25      7.56 o 
  -7   0   6      875.50      960.56     23.53 o 
  -6   0   6       13.26       22.32      7.27 o 
  -5   0   6      310.41      373.43     14.16 o 
  -4   0   6       21.81       16.92      7.58 o 
  -3   0   6        0.78       -1.94      7.51 o 
  -2   0   6     2545.29     3040.65     60.77 o 
  -1   0   6      189.80      192.65     12.79 o 
   0   0   6      107.27      134.56     11.73 o 
   1   0   6      281.60      383.16     17.02 o 
   2   0   6     1441.74     1522.60     34.36 o 
   3   0   6      289.91      276.60     12.82 o 
   4   0   6      160.00      175.62     13.10 o 
   5   0   6      169.55      164.17     12.71 o 
   6   0   6      878.76      918.26     25.06 o 
   7   0   6      932.45      992.21     28.01 o 
   8   0   6      301.67      330.51     17.36 o 
   9   0   6      240.37      239.81     20.19 o 
  10   0   6       21.64       13.58     11.16 o 
  11   0   6       12.58       -6.38     11.87 o 
  12   0   6      710.80      772.02     33.11 o 
  13   0   6        5.79       15.21     18.66 o 
  14   0   6      318.04      348.14     55.56 o 
  15   0   6      106.22       95.43     18.40 o 
  16   0   6      161.40      196.76     21.70 o 
 -22   1   6      117.11      106.81     31.32 o 
 -21   1   6        3.98       -9.01     16.38 o 
 -20   1   6       30.02       19.79     21.22 o 
 -19   1   6        0.43       -4.34      9.37 o 
 -18   1   6      175.11      176.16     12.01 o 
 -17   1   6       25.17       20.95      9.16 o 
 -16   1   6      184.82      165.70     10.08 o 
 -15   1   6        0.45        0.00      6.72 o 
 -14   1   6      160.25      169.37      9.03 o 
 -13   1   6     2443.53     2364.77     31.74 o 
 -12   1   6     1325.64     1340.41     24.23 o 
 -11   1   6     1100.63     1161.37     16.29 o 
 -10   1   6       12.06        7.78      5.05 o 
  -9   1   6       16.17       14.86      4.09 o 
  -8   1   6      149.76      163.91      6.19 o 
  -7   1   6      431.74      477.97     12.65 o 
  -6   1   6      119.20      143.66      6.65 o 
  -5   1   6       40.70       51.29      5.68 o 
  -4   1   6        0.00       -3.95      4.29 o 
  -3   1   6     1682.21     1958.65     22.55 o 
  -2   1   6      183.31      230.46      8.31 o 
  -1   1   6        2.07       13.01      6.30 o 
   0   1   6       37.08       53.01      7.23 o 
   1   1   6      119.88      147.51      7.56 o 
   2   1   6      618.39      680.93     14.92 o 
   3   1   6      895.43     1013.30     17.33 o 
   4   1   6       18.35       22.55      7.52 o 
   5   1   6      188.43      179.97      9.48 o 
   6   1   6      306.15      321.33     10.91 o 
   7   1   6      623.54      573.85     15.62 o 
   8   1   6       65.46       60.17      8.59 o 
   9   1   6      158.85      169.36     10.25 o 
  10   1   6       34.40       28.43     10.26 o 
  11   1   6       14.84        2.76      8.04 o 
  12   1   6        1.19       -6.33      9.79 o 
  13   1   6        6.50        5.63     10.24 o 
  14   1   6      142.34      190.00     14.39 o 
  15   1   6      215.29      255.10     20.34 o 
  16   1   6       69.92       69.33     12.75 o 
 -22   2   6       73.15      106.34     38.41 o 
 -21   2   6       61.77       41.70     68.64 o 
 -20   2   6        2.15      -10.30     10.30 o 
 -19   2   6       39.22       34.91     17.86 o 
 -18   2   6       12.28      -10.54     10.54 o 
 -17   2   6      194.36      175.86     16.72 o 
 -16   2   6       22.28       24.49      8.63 o 
 -15   2   6      429.25      439.70     14.27 o 
 -14   2   6       74.91       79.24      7.60 o 
 -13   2   6      574.85      568.36     15.59 o 
 -12   2   6      738.06      777.43     15.81 o 
 -11   2   6      134.36      146.89      6.72 o 
 -10   2   6       34.44       43.53      5.33 o 
  -9   2   6      113.68       93.83      5.07 o 
  -8   2   6        6.67        1.97      4.54 o 
  -7   2   6       61.46       64.65      6.62 o 
  -6   2   6        0.23        9.28      5.04 o 
  -5   2   6      154.12      171.47      7.18 o 
  -4   2   6      202.97      219.08      7.97 o 
  -3   2   6        6.91        5.32      4.73 o 
  -2   2   6       90.90      147.50      7.24 o 
  -1   2   6      116.02      150.95      7.99 o 
   0   2   6       29.19       39.57      5.24 o 
   1   2   6      135.17      138.31      6.65 o 
   2   2   6       17.19       17.39      6.02 o 
   3   2   6       50.51       75.43      8.00 o 
   4   2   6       51.66       46.72      7.86 o 
   5   2   6     4609.82     4699.95     53.85 o 
   6   2   6      170.34      189.43     10.42 o 
   7   2   6       12.14       13.10      7.75 o 
   8   2   6        5.50        2.78      7.50 o 
   9   2   6      162.14      155.66     10.06 o 
  10   2   6      117.64      108.74      9.65 o 
  11   2   6        1.87       -5.30      8.67 o 
  12   2   6      395.52      380.96     16.86 o 
  13   2   6        8.99        7.99     10.31 o 
  14   2   6       15.29       17.18     10.94 o 
  15   2   6       16.07        2.86     11.12 o 
  16   2   6       40.28       25.00     12.13 o 
 -22   3   6       98.43       93.82     16.82 o 
 -21   3   6      364.31      333.71     44.71 o 
 -20   3   6      160.84      145.02     27.50 o 
 -19   3   6       54.04       37.57     21.28 o 
 -18   3   6       68.74       55.09     11.67 o 
 -17   3   6        3.51       -9.36     15.19 o 
 -16   3   6       42.31       38.53      8.59 o 
 -15   3   6        8.70        4.88      6.97 o 
 -14   3   6      100.95      107.92      8.35 o 
 -13   3   6       29.95       32.49      5.86 o 
 -12   3   6       21.22       20.92      5.66 o 
 -11   3   6       30.41       29.16      6.10 o 
 -10   3   6      467.39      471.55     13.10 o 
  -9   3   6      149.17      156.95      6.31 o 
  -8   3   6      156.75      157.15      7.67 o 
  -7   3   6       66.82       68.36      7.24 o 
  -6   3   6      340.17      354.03      9.72 o 
  -5   3   6      642.55      722.53     13.78 o 
  -4   3   6      911.20     1072.13     17.46 o 
  -3   3   6       53.95       67.46      6.63 o 
  -2   3   6      413.02      484.76     11.89 o 
  -1   3   6      311.10      392.36     10.40 o 
   0   3   6      103.89      128.59      6.31 o 
   1   3   6      263.15      238.90      8.89 o 
   2   3   6      210.06      232.18      9.06 o 
   3   3   6      208.89      213.60      9.19 o 
   4   3   6     1128.30     1152.04     21.10 o 
   5   3   6      160.71      186.06     10.32 o 
   6   3   6     1151.05     1165.76     20.92 o 
   7   3   6      256.10      237.21     11.13 o 
   8   3   6      226.93      180.74     11.01 o 
   9   3   6      122.54      114.85     10.28 o 
  10   3   6       11.28       -8.11      9.93 o 
  11   3   6      152.38      132.23     12.24 o 
  12   3   6        1.32       -9.53      9.53 o 
  13   3   6       59.31       56.75     11.39 o 
  14   3   6       37.54       32.97     11.33 o 
  15   3   6        6.86        0.53     12.58 o 
  16   3   6       31.90       45.20     12.39 o 
 -21   4   6      106.41      128.89     22.03 o 
 -20   4   6       75.61       94.17     23.51 o 
 -19   4   6       51.86       52.18     12.31 o 
 -18   4   6       34.98       42.17     21.06 o 
 -17   4   6       50.93       87.07     16.73 o 
 -16   4   6       54.57       43.32     35.61 o 
 -15   4   6        7.83        4.17      9.75 o 
 -14   4   6       15.69       43.43     14.15 o 
 -13   4   6        1.21        3.93      4.55 o 
 -12   4   6      134.26      134.55      6.53 o 
 -11   4   6      399.67      407.15     11.91 o 
 -10   4   6       59.43       64.21      6.00 o 
  -9   4   6        0.58       -1.27      4.91 o 
  -8   4   6      319.86      330.05     11.14 o 
  -7   4   6      103.82      111.67      7.23 o 
  -6   4   6       83.62       92.26      6.41 o 
  -5   4   6       85.50      104.35      6.67 o 
  -4   4   6        0.06        0.36      5.72 o 
  -3   4   6      148.44      130.82      8.09 o 
  -2   4   6      381.29      410.13     12.36 o 
  -1   4   6      398.17      405.92     11.67 o 
   0   4   6       16.34       10.23      6.17 o 
   1   4   6      219.49      224.12      9.94 o 
   2   4   6       91.06       72.54      8.16 o 
   3   4   6       49.56       60.85      8.26 o 
   4   4   6       61.52       74.39      9.54 o 
   5   4   6      491.88      489.63     16.36 o 
   6   4   6       46.35       46.18     13.08 o 
   7   4   6      161.15      147.08     15.48 o 
   8   4   6       68.20       69.87     15.42 o 
   9   4   6      268.95      230.13     17.84 o 
  10   4   6      102.14       87.73     12.41 o 
  11   4   6        4.94        6.22     10.47 o 
  12   4   6       16.77       17.34     11.36 o 
  13   4   6        0.11       -3.79     11.40 o 
  14   4   6       12.82       12.85     11.76 o 
  15   4   6       63.90       43.88     13.17 o 
  16   4   6      130.39      149.85     15.58 o 
 -21   5   6        4.14       23.84     23.30 o 
 -20   5   6       40.72       15.00     26.60 o 
 -19   5   6      120.11      124.96     45.05 o 
 -18   5   6        6.14       11.75     13.80 o 
 -17   5   6      177.29      174.52     30.03 o 
 -16   5   6       81.40       80.86     15.64 o 
 -15   5   6       20.47       24.51     15.44 o 
 -14   5   6        0.91      -10.11     10.11 o 
 -13   5   6       72.14       62.99      6.07 o 
 -12   5   6       21.01       22.36      5.45 o 
 -11   5   6      468.94      528.83     15.08 o 
 -10   5   6        8.62       26.89      5.69 o 
  -9   5   6        5.30        9.85      5.30 o 
  -8   5   6       27.34       24.02      5.97 o 
  -7   5   6        2.86        2.11      5.41 o 
  -6   5   6      898.39      927.71     15.90 o 
  -5   5   6       27.62       27.57      6.08 o 
  -4   5   6      843.38      974.11     17.88 o 
  -3   5   6      165.26      183.38      8.85 o 
  -2   5   6      293.79      285.07     11.21 o 
  -1   5   6       29.36       27.26      7.82 o 
   0   5   6      416.84      406.87     12.64 o 
   1   5   6      525.63      499.24     17.35 o 
   2   5   6      126.13      125.56      8.98 o 
   3   5   6       54.16       54.00      8.98 o 
   4   5   6       12.53        4.53      8.26 o 
   5   5   6      313.29      333.36     16.44 o 
   6   5   6      188.80      202.90     12.37 o 
   7   5   6      128.61      137.96     12.55 o 
   8   5   6      678.69      519.86     18.74 o 
   9   5   6      231.41      194.57     12.62 o 
  10   5   6       22.77       11.68      9.46 o 
  11   5   6        1.26        3.17     11.79 o 
  12   5   6      128.58      147.97     17.20 o 
  13   5   6       37.69       35.80     14.61 o 
  14   5   6      201.05      199.32     15.83 o 
  15   5   6        4.86      -10.20     11.93 o 
 -20   6   6        0.05       -1.72     23.86 o 
 -19   6   6       16.91       23.83     34.32 o 
 -18   6   6       17.72       31.40     17.16 o 
 -17   6   6        2.08        2.04     19.31 o 
 -16   6   6      140.08      127.35     17.47 o 
 -15   6   6       35.03       33.50     14.63 o 
 -14   6   6      687.71      773.15     21.11 o 
 -13   6   6        0.04       -5.58      5.58 o 
 -12   6   6        1.67       -2.71      6.40 o 
 -11   6   6      221.24      245.36      7.95 o 
 -10   6   6      150.80      175.68      7.11 o 
  -9   6   6       51.72       38.65      6.49 o 
  -8   6   6       15.36       10.13      6.83 o 
  -7   6   6        0.18        7.87      5.82 o 
  -6   6   6       91.30      108.75      7.34 o 
  -5   6   6       87.76       79.99      7.58 o 
  -4   6   6      316.22      345.71     13.16 o 
  -3   6   6       67.56       82.26      8.18 o 
  -2   6   6      291.20      288.89     11.36 o 
  -1   6   6     1381.79     1545.95     26.22 o 
   0   6   6      266.08      265.58     10.62 o 
   1   6   6       47.42       46.00      8.61 o 
   2   6   6      332.70      325.28     12.80 o 
   3   6   6      142.14      133.94     10.26 o 
   4   6   6       35.60       18.53      8.35 o 
   5   6   6      201.43      209.94     14.73 o 
   6   6   6      198.88      204.34     15.61 o 
   7   6   6       75.71       52.57     10.11 o 
   8   6   6      166.37      166.63     12.31 o 
   9   6   6        8.18       -9.15      9.15 o 
  10   6   6       17.90       28.55     11.12 o 
  11   6   6       16.68        3.19     11.97 o 
  12   6   6       28.90       35.86     20.06 o 
  13   6   6        1.12      -11.90     13.13 o 
  14   6   6        6.98       -3.84     12.83 o 
  15   6   6       24.08       17.46     18.08 o 
 -20   7   6       85.19       99.28     19.68 o 
 -19   7   6        0.27        7.85     15.30 o 
 -18   7   6       17.22        4.52     24.45 o 
 -17   7   6       37.59       32.76     34.75 o 
 -16   7   6      234.67      227.11     36.90 o 
 -15   7   6      373.99      355.78     28.32 o 
 -14   7   6       16.55       -0.39     10.13 o 
 -13   7   6       21.11       23.96      6.99 o 
 -12   7   6      485.92      498.23     15.38 o 
 -11   7   6       44.08       44.06      7.89 o 
 -10   7   6      490.59      519.13     15.56 o 
  -9   7   6       82.23      110.90     11.10 o 
  -8   7   6       80.96       72.62     12.43 o 
  -7   7   6       26.86       14.33      6.74 o 
  -6   7   6      232.20      245.96      9.77 o 
  -5   7   6      402.40      390.50     13.81 o 
  -4   7   6        1.37       -0.81      7.90 o 
  -3   7   6       92.41       79.05      9.30 o 
  -2   7   6      812.25      881.52     21.36 o 
  -1   7   6        8.44        6.76      8.52 o 
   0   7   6      268.90      248.38     12.63 o 
   1   7   6     1704.67     1714.51     36.26 o 
   2   7   6      230.60      214.13     12.32 o 
   3   7   6      319.53      263.38     13.16 o 
   4   7   6        2.14       20.26      9.30 o 
   5   7   6      257.25      197.75     12.39 o 
   6   7   6       76.44       71.66     10.50 o 
   7   7   6      118.98       90.27     10.91 o 
   8   7   6       11.83       -9.18      9.18 o 
   9   7   6      205.12      190.49     13.11 o 
  10   7   6        0.55      -11.43     11.43 o 
  11   7   6        2.32        0.18     12.01 o 
  12   7   6       24.49       21.17     16.22 o 
  13   7   6      113.42      135.12     17.09 o 
  14   7   6       24.61        1.35     13.16 o 
 -19   8   6      136.79      138.84     19.58 o 
 -18   8   6      212.30      222.14     20.99 o 
 -17   8   6       85.70       85.52     19.16 o 
 -16   8   6        0.88       -3.15     18.02 o 
 -15   8   6       45.77       26.40     16.28 o 
 -14   8   6       52.03       36.70     11.37 o 
 -13   8   6       78.41       72.86     10.08 o 
 -12   8   6       67.33       66.40      8.44 o 
 -11   8   6       40.58       66.66      8.64 o 
 -10   8   6      120.93      127.17      9.64 o 
  -9   8   6      278.22      308.60     20.44 o 
  -8   8   6       35.90       40.15      7.36 o 
  -7   8   6      190.68      197.91      9.13 o 
  -6   8   6       23.82       24.36      6.79 o 
  -5   8   6       15.74       27.42      8.10 o 
  -4   8   6        7.68       -2.86      7.72 o 
  -3   8   6       51.69       59.59     10.87 o 
  -2   8   6       92.17       84.15      9.64 o 
  -1   8   6       22.36       32.13      8.93 o 
   0   8   6     3380.41     3453.87     56.22 o 
   1   8   6     1547.03     1599.53     31.40 o 
   2   8   6      195.77      193.40     17.57 o 
   3   8   6       52.18       37.99      9.59 o 
   4   8   6     1181.08     1112.62     25.34 o 
   5   8   6       11.29        4.17      9.24 o 
   6   8   6      336.76      336.78     15.45 o 
   7   8   6        5.77       12.21      9.72 o 
   8   8   6        0.07      -13.17     13.17 o 
   9   8   6       10.37        9.62     10.93 o 
  10   8   6        7.20       17.11     12.14 o 
  11   8   6        8.24       -1.49     13.38 o 
  12   8   6        1.38       -3.06     12.43 o 
  13   8   6       31.79       43.93     14.01 o 
 -18   9   6       58.34       74.27     35.48 o 
 -17   9   6        1.91        8.14     16.50 o 
 -16   9   6      126.32      125.37     21.00 o 
 -15   9   6       86.26      106.66     19.54 o 
 -14   9   6        0.84       11.16     11.52 o 
 -13   9   6        4.47        2.05     11.57 o 
 -12   9   6      139.34      142.53     11.96 o 
 -11   9   6        5.24       12.80      9.42 o 
 -10   9   6       21.36       18.84     10.01 o 
  -9   9   6       32.92       30.77      8.76 o 
  -8   9   6      224.22      229.77     11.13 o 
  -7   9   6      146.70      146.03     10.97 o 
  -6   9   6       14.05        6.75      6.74 o 
  -5   9   6      317.07      324.26     13.15 o 
  -4   9   6      121.71      138.32     10.56 o 
  -3   9   6      222.36      204.68     11.79 o 
  -2   9   6       19.68        8.42      8.69 o 
  -1   9   6      313.18      280.40     19.76 o 
   0   9   6        3.39       12.11      8.87 o 
   1   9   6        0.05        4.18      8.86 o 
   2   9   6       23.72       13.78      9.02 o 
   3   9   6       93.44       82.62     10.71 o 
   4   9   6       44.66       45.93     10.17 o 
   5   9   6        0.35        6.95      9.53 o 
   6   9   6        2.42        6.22      9.68 o 
   7   9   6        0.87       -0.58      9.85 o 
   8   9   6       10.87       -1.22      9.86 o 
   9   9   6      134.59      153.70     15.73 o 
  10   9   6       33.44       39.78     13.02 o 
  11   9   6        4.56        0.13     12.44 o 
  12   9   6        9.32       -4.04     12.81 o 
  13   9   6        1.11       -3.39     14.69 o 
 -17  10   6      643.74      623.91     33.53 o 
 -16  10   6       30.98       37.11     17.96 o 
 -15  10   6       34.13       45.80     18.13 o 
 -14  10   6       10.20       -1.83     17.10 o 
 -13  10   6       13.01       15.19     17.94 o 
 -12  10   6        1.48        2.29     10.08 o 
 -11  10   6      293.26      288.93     15.57 o 
 -10  10   6      163.79      146.55     12.97 o 
  -9  10   6       13.61       25.48     10.51 o 
  -8  10   6      638.12      671.21     18.47 o 
  -7  10   6      189.81      202.85     11.54 o 
  -6  10   6      171.23      186.27     13.05 o 
  -5  10   6       28.13       20.70      8.68 o 
  -4  10   6      117.19      121.78     10.64 o 
  -3  10   6      122.21      124.70     11.23 o 
  -2  10   6      144.21      119.17     10.83 o 
  -1  10   6      187.52      169.11     11.87 o 
   0  10   6        4.98        4.54      8.87 o 
   1  10   6      174.93      174.43     12.23 o 
   2  10   6      633.08      641.93     20.59 o 
   3  10   6      142.77      123.22     11.72 o 
   4  10   6       77.81      101.05     11.26 o 
   5  10   6       15.40       37.12     10.41 o 
   6  10   6      131.97      142.74     16.80 o 
   7  10   6      106.04       95.84     11.84 o 
   8  10   6        4.14      -10.73     10.73 o 
   9  10   6       18.81        3.22     12.33 o 
  10  10   6       70.66       64.87     14.19 o 
  11  10   6        0.00        5.60     12.49 o 
  12  10   6      123.81      163.89     38.61 o 
 -16  11   6       67.65       85.53     20.74 o 
 -15  11   6       24.77       44.05     18.89 o 
 -14  11   6       12.51       22.12     17.40 o 
 -13  11   6       53.45       51.17     21.21 o 
 -12  11   6      145.89      146.36     16.76 o 
 -11  11   6       43.47       55.43     11.78 o 
 -10  11   6        0.01        5.33     10.76 o 
  -9  11   6       68.53       73.57     12.51 o 
  -8  11   6      324.09      348.67     17.55 o 
  -7  11   6      533.54      543.26     20.99 o 
  -6  11   6       62.93       67.38      9.76 o 
  -5  11   6      214.55      200.14     12.36 o 
  -4  11   6      251.66      269.16     14.71 o 
  -3  11   6       16.24       19.46      9.32 o 
  -2  11   6      265.07      259.64     13.80 o 
  -1  11   6        0.51        0.99      9.11 o 
   0  11   6       12.44       15.75      9.54 o 
   1  11   6       12.49       19.90     10.78 o 
   2  11   6        1.57       -7.67      9.32 o 
   3  11   6        2.71       13.70      9.95 o 
   4  11   6      261.90      265.17     14.75 o 
   5  11   6        0.33       15.67     10.37 o 
   6  11   6        3.07        6.32     10.22 o 
   7  11   6        0.00       -5.52     10.89 o 
   8  11   6        1.48        8.95     12.52 o 
   9  11   6      153.01      164.08     16.49 o 
  10  11   6       83.44      114.40     19.94 o 
 -14  12   6      144.59      138.30     22.62 o 
 -13  12   6       19.47       24.50     18.47 o 
 -12  12   6      180.47      221.27     32.45 o 
 -11  12   6       14.70       30.92     13.22 o 
 -10  12   6       70.68       74.09     12.67 o 
  -9  12   6      119.40       94.72     13.43 o 
  -8  12   6      187.98      183.97     15.56 o 
  -7  12   6       38.29       23.53     12.05 o 
  -6  12   6       45.76       47.89     11.91 o 
  -5  12   6       74.00       80.81     13.84 o 
  -4  12   6       21.98       15.81      9.58 o 
  -3  12   6       34.29       31.07      9.95 o 
  -2  12   6        0.00        8.41      9.74 o 
  -1  12   6        0.73        2.88      9.49 o 
   0  12   6        4.10       17.09     10.08 o 
   1  12   6      256.47      274.30     14.96 o 
   2  12   6       38.68       53.12     11.07 o 
   3  12   6       24.37       29.95     10.53 o 
   4  12   6       59.48       83.43     11.86 o 
   5  12   6       36.14       32.86     11.22 o 
   6  12   6        0.69       -7.06     10.53 o 
   7  12   6      135.14      115.67     16.60 o 
   8  12   6       60.66       73.96     14.40 o 
   9  12   6      174.95      179.43     17.30 o 
 -12  13   6       10.53       11.15     14.01 o 
 -11  13   6       13.01       16.32     14.54 o 
 -10  13   6       11.19       26.02     12.01 o 
  -9  13   6      315.44      300.80     17.48 o 
  -8  13   6      132.65      119.84     24.43 o 
  -7  13   6       30.23       26.08     12.41 o 
  -6  13   6      246.60      252.38     17.63 o 
  -5  13   6       50.23       49.12     11.70 o 
  -4  13   6      132.68      144.51     12.47 o 
  -3  13   6       31.75       27.94     10.39 o 
  -2  13   6        3.35        5.29     10.09 o 
  -1  13   6        3.34       -7.96      9.89 o 
   0  13   6        0.02       19.00     10.65 o 
   1  13   6       34.10       47.60     14.71 o 
   2  13   6      253.96      273.74     15.73 o 
   3  13   6        0.45       23.66     17.30 o 
   4  13   6        0.70       -4.81     10.51 o 
   5  13   6       47.25       59.79     11.93 o 
   6  13   6       26.18       39.38     12.49 o 
   7  13   6        6.03        8.71     12.82 o 
 -10  14   6        0.91       22.13     14.87 o 
  -9  14   6       38.08       37.13     14.39 o 
  -8  14   6      123.89      127.11     14.98 o 
  -7  14   6       14.39       33.54     12.77 o 
  -6  14   6        4.16       -1.70     12.15 o 
  -5  14   6        0.25       -4.03     12.35 o 
  -4  14   6       39.73       36.32     11.71 o 
  -3  14   6        1.95       19.51     12.77 o 
  -2  14   6       35.81       60.52     15.24 o 
  -1  14   6       49.19       60.30     15.25 o 
   0  14   6        2.32       19.93     11.12 o 
   1  14   6       72.39      105.57     12.76 o 
   2  14   6        0.02       -2.99     10.37 o 
   3  14   6       64.07       88.49     14.09 o 
   4  14   6       17.10        2.26     11.17 o 
  -5  15   6        2.71        2.02     13.81 o 
  -4  15   6       26.03       16.70     13.03 o 
  -3  15   6        0.01       12.88     13.64 o 
  -2  15   6      174.81      209.20     17.20 o 
  -1  15   6      109.05      165.91     19.77 o 
 -21   1   7       51.75       26.55     15.58 o 
 -20   1   7       21.98        1.29     16.84 o 
 -19   1   7        2.47      -10.05     10.05 o 
 -18   1   7        2.05        5.99     11.67 o 
 -17   1   7        0.02      -11.53     13.44 o 
 -16   1   7      140.18      127.44     13.64 o 
 -15   1   7      284.73      289.79     16.54 o 
 -14   1   7      524.43      554.96     19.37 o 
 -13   1   7      187.44      194.31      6.83 o 
 -12   1   7        0.34       11.44      5.03 o 
 -11   1   7      319.21      327.65     12.42 o 
 -10   1   7      680.11      712.18     15.28 o 
  -9   1   7      613.12      646.14     14.62 o 
  -8   1   7       58.20       58.35      7.36 o 
  -7   1   7      705.42      746.94     15.45 o 
  -6   1   7      405.04      492.30     12.68 o 
  -5   1   7       18.65       16.22      6.34 o 
  -4   1   7      489.44      530.84     15.38 o 
  -3   1   7      105.82      112.07      8.69 o 
  -2   1   7       86.33       93.65     10.31 o 
  -1   1   7       29.28       22.74      9.36 o 
   0   1   7       56.73       65.00     10.21 o 
   1   1   7      398.89      391.48     15.79 o 
   2   1   7       44.42       35.59     11.06 o 
   3   1   7      266.50      295.78     12.11 o 
   4   1   7      284.82      282.61     12.01 o 
   5   1   7      765.96      743.39     19.67 o 
   6   1   7      402.54      397.09     14.69 o 
   7   1   7      174.78      152.33     10.28 o 
   8   1   7       44.28       50.08      8.79 o 
   9   1   7       78.63       85.80      9.38 o 
  10   1   7       98.92       87.19      9.76 o 
  11   1   7       14.57       19.66     10.45 o 
  12   1   7       79.94       79.02     11.93 o 
  13   1   7        0.14       -7.11     10.90 o 
  14   1   7       44.05       49.01     12.21 o 
  15   1   7       11.92       21.19     12.07 o 
 -21   2   7       10.67      -30.03     30.03 o 
 -20   2   7       23.91       -8.16     42.47 o 
 -19   2   7       29.42       18.44     16.28 o 
 -18   2   7       18.53       24.42     15.87 o 
 -17   2   7       75.79       65.40     12.60 o 
 -16   2   7       41.44       34.70     11.60 o 
 -15   2   7      615.59      611.55     23.92 o 
 -14   2   7      165.70      163.57      8.58 o 
 -13   2   7      126.40      132.79     10.20 o 
 -12   2   7      705.39      678.19     15.24 o 
 -11   2   7       85.47       95.56      7.16 o 
 -10   2   7        3.51        4.02      5.09 o 
  -9   2   7      243.49      256.33      8.85 o 
  -8   2   7      321.78      336.03     11.11 o 
  -7   2   7      648.13      742.04     15.45 o 
  -6   2   7      288.11      321.15      9.87 o 
  -5   2   7      933.53     1050.72     23.84 o 
  -4   2   7     1082.47     1282.06     20.80 o 
  -3   2   7      150.76      176.16      9.41 o 
  -2   2   7      204.64      211.78     10.10 o 
  -1   2   7      645.51      758.42     20.16 o 
   0   2   7       87.05      109.82     11.05 o 
   1   2   7      438.56      507.42     14.05 o 
   2   2   7      719.16      773.14     18.65 o 
   3   2   7      659.90      638.95     17.06 o 
   4   2   7      440.69      421.96     13.94 o 
   5   2   7      132.73      142.83     11.23 o 
   6   2   7      134.13      116.44     10.38 o 
   7   2   7       16.53       12.37      8.74 o 
   8   2   7      290.06      292.17     13.58 o 
   9   2   7       15.89       17.98     11.71 o 
  10   2   7      167.44      179.47     13.70 o 
  11   2   7       13.37        7.15     10.09 o 
  12   2   7       27.22       24.03     10.99 o 
  13   2   7        0.16      -10.92     12.82 o 
  14   2   7       82.62       73.16     13.01 o 
  15   2   7       46.85       37.91     12.58 o 
 -21   3   7       60.36       53.59     43.76 o 
 -20   3   7        2.44      -24.45     24.45 o 
 -19   3   7       20.05       13.99     16.12 o 
 -18   3   7      135.68      133.05     16.19 o 
 -17   3   7       36.05       39.74     22.51 o 
 -16   3   7       37.35       37.33     30.46 o 
 -15   3   7       28.50       20.24     15.39 o 
 -14   3   7      398.80      378.97     14.14 o 
 -13   3   7        4.04        6.78      6.45 o 
 -12   3   7        0.18        1.07      6.11 o 
 -11   3   7       10.25        4.71      6.44 o 
 -10   3   7        4.23       -4.28      5.27 o 
  -9   3   7       39.92       38.38      5.84 o 
  -8   3   7      374.17      367.72     12.84 o 
  -7   3   7     1186.57     1307.70     20.17 o 
  -6   3   7       53.46       39.83      6.58 o 
  -5   3   7       10.43       20.88      7.09 o 
  -4   3   7       11.17        3.34      8.40 o 
  -3   3   7      120.59      153.27      9.33 o 
  -2   3   7       17.84       15.86      7.03 o 
  -1   3   7       39.49       33.01      7.60 o 
   0   3   7       71.28       69.53      6.80 o 
   1   3   7      519.13      563.39     14.08 o 
   2   3   7       20.47       22.53      7.49 o 
   3   3   7      321.04      318.01     12.32 o 
   4   3   7     2020.10     2038.72     32.48 o 
   5   3   7      599.52      526.61     16.59 o 
   6   3   7       66.79       49.67      9.37 o 
   7   3   7       67.18       68.69      9.79 o 
   8   3   7      101.66      110.06     10.62 o 
   9   3   7       39.60       29.33     11.12 o 
  10   3   7        1.18       -8.35      9.77 o 
  11   3   7        1.29       -4.86     11.19 o 
  12   3   7       60.03       51.09     12.71 o 
  13   3   7        2.55       -4.05     11.59 o 
  14   3   7       32.98       21.53     14.77 o 
 -20   4   7       66.15       31.40     60.92 o 
 -19   4   7        6.19      -35.18     35.18 o 
 -18   4   7       36.96       39.10     36.47 o 
 -17   4   7        6.33       -4.44     15.39 o 
 -16   4   7        4.47      -14.17     14.17 o 
 -15   4   7       23.25       22.01     15.39 o 
 -14   4   7       23.37       13.68      6.43 o 
 -13   4   7       73.10       77.28      6.80 o 
 -12   4   7       46.92       49.98      7.89 o 
 -11   4   7      576.39      633.23     15.52 o 
 -10   4   7      199.91      199.14     11.26 o 
  -9   4   7       97.01      105.12      7.59 o 
  -8   4   7      327.06      377.85     20.64 o 
  -7   4   7      335.08      330.00     11.23 o 
  -6   4   7     1035.56     1123.54     21.31 o 
  -5   4   7      163.33      158.13      9.87 o 
  -4   4   7       15.78       11.92      7.76 o 
  -3   4   7       87.11       93.62      8.18 o 
  -2   4   7      703.30      760.64     18.24 o 
  -1   4   7      317.86      345.68     11.96 o 
   0   4   7      101.42      117.89      7.59 o 
   1   4   7       51.03       57.34      7.13 o 
   2   4   7        7.51       14.56      6.68 o 
   3   4   7      618.35      675.62     17.34 o 
   4   4   7       18.96       18.08      8.30 o 
   5   4   7       25.98       17.15      8.78 o 
   6   4   7       35.66       36.28      9.03 o 
   7   4   7      323.86      338.80     14.09 o 
   8   4   7        9.72       13.10      9.06 o 
   9   4   7        6.61       -8.70      8.70 o 
  10   4   7        0.00       -2.59     11.08 o 
  11   4   7        2.73       16.55     11.48 o 
  12   4   7        3.56      -11.35     11.35 o 
  13   4   7       13.32        1.01     12.05 o 
  14   4   7       21.36       19.32     12.99 o 
 -20   5   7       22.52        5.35     34.75 o 
 -19   5   7       19.08       -9.44     24.03 o 
 -18   5   7       36.05       47.42     43.76 o 
 -17   5   7        9.19       15.36     16.00 o 
 -16   5   7       22.16        4.53     15.13 o 
 -15   5   7        7.92        5.34     17.16 o 
 -14   5   7       11.91       12.13      7.67 o 
 -13   5   7      199.35      204.21      9.53 o 
 -12   5   7      435.54      434.58     13.26 o 
 -11   5   7        3.57       10.21      8.61 o 
 -10   5   7       84.63       78.92      6.81 o 
  -9   5   7      635.80      654.26     19.82 o 
  -8   5   7      147.07      134.89      8.01 o 
  -7   5   7      715.93      786.33     17.49 o 
  -6   5   7      206.59      214.22     10.07 o 
  -5   5   7        2.09        8.17      7.45 o 
  -4   5   7        1.04        9.48      7.72 o 
  -3   5   7       67.67       76.82      8.92 o 
  -2   5   7       38.58       21.17      7.38 o 
  -1   5   7      746.96      779.45     17.85 o 
   0   5   7      292.75      300.74     11.67 o 
   1   5   7        1.86        0.62      7.82 o 
   2   5   7      266.96      253.03     15.05 o 
   3   5   7     1071.54     1097.78     24.06 o 
   4   5   7       61.92       64.00     10.63 o 
   5   5   7       11.20       15.42      9.69 o 
   6   5   7       18.86        6.43      9.70 o 
   7   5   7       69.35       39.97     10.75 o 
   8   5   7       66.64       68.38     11.32 o 
   9   5   7        5.34       -0.18     11.90 o 
  10   5   7        8.43        8.50     11.04 o 
  11   5   7       18.03       15.17     11.81 o 
  12   5   7       92.46      108.57     15.49 o 
  13   5   7        0.64       -4.41     11.98 o 
  14   5   7        0.01       -5.67     14.38 o 
 -19   6   7       19.32       -3.53     21.88 o 
 -18   6   7        0.97       -3.31     38.18 o 
 -17   6   7      167.49      178.91     20.63 o 
 -16   6   7       73.39       42.94     31.32 o 
 -15   6   7        1.20      -14.63     14.63 o 
 -14   6   7        1.71       -3.07     13.50 o 
 -13   6   7        7.50       19.74      8.78 o 
 -12   6   7      229.60      210.15     13.03 o 
 -11   6   7      189.90      169.79     12.02 o 
 -10   6   7      148.90      150.24      8.62 o 
  -9   6   7        0.78       -6.91      9.07 o 
  -8   6   7      119.32       98.59      8.04 o 
  -7   6   7      270.19      282.32     10.95 o 
  -6   6   7      925.19      924.67     19.02 o 
  -5   6   7      156.98      152.77      9.50 o 
  -4   6   7      286.00      275.38     11.44 o 
  -3   6   7       31.23       39.06      8.15 o 
  -2   6   7       92.63       94.64      9.26 o 
  -1   6   7       35.03       27.90      8.45 o 
   0   6   7       19.49        6.97      8.10 o 
   1   6   7      208.94      218.86     11.95 o 
   2   6   7      266.33      258.53     12.59 o 
   3   6   7       96.40       75.73     10.75 o 
   4   6   7      137.88      139.97     12.07 o 
   5   6   7       38.20       28.43     11.00 o 
   6   6   7        7.02        6.10     15.48 o 
   7   6   7       13.91       -3.55      9.93 o 
   8   6   7       11.54        1.18     10.14 o 
   9   6   7       10.50        6.67     14.09 o 
  10   6   7       58.51       71.72     15.85 o 
  11   6   7        8.01        8.29     25.64 o 
  12   6   7      300.81      292.74     20.28 o 
  13   6   7       23.73       29.68     13.02 o 
 -19   7   7        1.55       -9.59     19.31 o 
 -18   7   7        0.62      -19.83     33.46 o 
 -17   7   7       10.40        5.30     20.16 o 
 -16   7   7       17.99      -10.67     15.86 o 
 -15   7   7       90.30       65.76     29.60 o 
 -14   7   7        0.50        3.87      8.84 o 
 -13   7   7        2.04       -8.85      8.85 o 
 -12   7   7      270.34      257.59     11.77 o 
 -11   7   7      126.69      129.23     11.21 o 
 -10   7   7        0.56       -4.06      9.24 o 
  -9   7   7        1.12       -0.94      9.27 o 
  -8   7   7       56.16       62.69      9.33 o 
  -7   7   7      349.99      344.64     13.45 o 
  -6   7   7      252.47      241.76     11.88 o 
  -5   7   7        1.37        6.60      8.17 o 
  -4   7   7       81.63       82.82      9.65 o 
  -3   7   7       12.53       17.00      7.87 o 
  -2   7   7      347.19      329.42     13.51 o 
  -1   7   7       12.03       -1.87      8.11 o 
   0   7   7       87.00       74.90      9.52 o 
   1   7   7       41.42       29.56      8.82 o 
   2   7   7      203.87      176.68     11.40 o 
   3   7   7        0.30       -8.99      8.99 o 
   4   7   7       54.97       64.64     10.70 o 
   5   7   7       89.09      107.10     11.60 o 
   6   7   7        6.05       10.31     10.05 o 
   7   7   7       77.80       67.13     11.45 o 
   8   7   7        0.49       -5.10     11.19 o 
   9   7   7       44.38       46.39     13.67 o 
  10   7   7       61.73       69.81     14.46 o 
  11   7   7      200.49      211.10     18.42 o 
  12   7   7       12.98       13.01     14.05 o 
 -18   8   7        0.10      -27.47     40.33 o 
 -17   8   7       44.21       25.43     18.32 o 
 -16   8   7      122.21      112.07     24.45 o 
 -15   8   7        1.95       -3.72     16.25 o 
 -14   8   7        0.01       -2.76      9.27 o 
 -13   8   7       14.54        8.32      9.48 o 
 -12   8   7      129.96      142.52     12.38 o 
 -11   8   7        0.02        6.13      9.77 o 
 -10   8   7      299.49      299.08     15.30 o 
  -9   8   7      154.57      134.99     10.66 o 
  -8   8   7       13.75       23.17      8.11 o 
  -7   8   7      180.57      190.60     10.86 o 
  -6   8   7      162.28      157.24     10.62 o 
  -5   8   7       93.29      104.64     10.17 o 
  -4   8   7       98.90       86.23     10.04 o 
  -3   8   7     1534.38     1500.15     28.81 o 
  -2   8   7      680.59      707.44     20.53 o 
  -1   8   7      145.71      149.33     11.60 o 
   0   8   7       22.17       19.98      9.44 o 
   1   8   7      300.45      274.31     15.44 o 
   2   8   7       20.90       19.12     12.24 o 
   3   8   7       37.23       18.04      9.71 o 
   4   8   7        1.18        3.11      9.60 o 
   5   8   7       55.36       56.63     10.78 o 
   6   8   7      141.95      113.60     12.18 o 
   7   8   7        9.94       13.06     10.54 o 
   8   8   7        1.00      -10.76     10.76 o 
   9   8   7        3.69       -0.70     12.21 o 
  10   8   7       12.26        8.61     13.75 o 
  11   8   7        5.14       -9.08     12.87 o 
  12   8   7       69.25      108.18     17.21 o 
 -17   9   7       22.87       20.83     19.91 o 
 -16   9   7       39.81       41.25     19.54 o 
 -15   9   7       30.32       47.89     24.88 o 
 -14   9   7       38.53       16.56     17.83 o 
 -13   9   7        1.54       -3.64      9.71 o 
 -12   9   7        6.58       10.23     10.14 o 
 -11   9   7       62.03       57.13     11.23 o 
 -10   9   7      114.04      128.94     12.51 o 
  -9   9   7      227.46      227.15     15.73 o 
  -8   9   7      901.03      871.43     26.05 o 
  -7   9   7        0.30        6.16      8.27 o 
  -6   9   7       79.73       81.97      9.75 o 
  -5   9   7      197.34      211.62     12.27 o 
  -4   9   7      417.32      405.76     20.72 o 
  -3   9   7      719.32      745.40     20.98 o 
  -2   9   7     1674.22     1631.16     31.04 o 
  -1   9   7      427.59      385.16     24.67 o 
   0   9   7        0.62       -0.75      9.11 o 
   1   9   7        2.17       -0.36      9.34 o 
   2   9   7       77.01       98.20     15.99 o 
   3   9   7       17.56       10.19      9.88 o 
   4   9   7       88.94       89.07     11.72 o 
   5   9   7       34.45       33.03     10.91 o 
   6   9   7       54.46       68.54     11.84 o 
   7   9   7      119.68      115.93     12.88 o 
   8   9   7        7.75       -0.80     12.35 o 
   9   9   7        8.82        5.21     13.00 o 
  10   9   7        0.08        9.45     12.83 o 
  11   9   7       28.07       33.62     22.42 o 
 -16  10   7        9.58        9.59     19.78 o 
 -15  10   7       72.01       45.68     20.77 o 
 -14  10   7        4.25       11.02     19.16 o 
 -13  10   7        3.05        5.98     10.50 o 
 -12  10   7        0.17       -4.82     10.75 o 
 -11  10   7        2.81      -10.22     10.22 o 
 -10  10   7      482.80      424.62     29.94 o 
  -9  10   7      656.68      635.23     22.87 o 
  -8  10   7       20.60       14.35     10.82 o 
  -7  10   7      124.71      129.15     11.75 o 
  -6  10   7       35.05       16.85      9.22 o 
  -5  10   7        2.79       -3.58     12.92 o 
  -4  10   7       87.01       89.85     10.64 o 
  -3  10   7      263.23      241.15     16.37 o 
  -2  10   7        3.81        0.49      9.33 o 
  -1  10   7       10.32        1.80      9.42 o 
   0  10   7       87.11       76.47     11.07 o 
   1  10   7      231.34      194.13     13.35 o 
   2  10   7       53.37       48.00     10.87 o 
   3  10   7       49.51       53.70     11.22 o 
   4  10   7      104.87      109.13     12.42 o 
   5  10   7       59.21       51.57     11.46 o 
   6  10   7        1.03      -10.46     10.46 o 
   7  10   7       17.65       24.40     12.10 o 
   8  10   7      176.00      223.56     25.76 o 
   9  10   7      154.81      204.45     17.94 o 
 -14  11   7       57.69       33.07     23.17 o 
 -13  11   7       17.46        4.83     18.28 o 
 -12  11   7       31.51       39.27     13.75 o 
 -11  11   7      377.57      401.62     19.77 o 
 -10  11   7       90.16       93.66     13.07 o 
  -9  11   7      624.70      616.64     29.97 o 
  -8  11   7      497.39      436.45     24.89 o 
  -7  11   7        3.87       15.60     15.11 o 
  -6  11   7        2.77       -2.18      9.89 o 
  -5  11   7      695.49      706.75     20.88 o 
  -4  11   7       28.37       24.67      9.66 o 
  -3  11   7        9.01       27.96      9.92 o 
  -2  11   7        3.06       -3.90      9.57 o 
  -1  11   7       87.77       93.09     11.70 o 
   0  11   7       31.03       47.40     12.44 o 
   1  11   7       35.84       29.43     10.73 o 
   2  11   7       62.79       53.32     11.38 o 
   3  11   7        1.48        2.53     10.43 o 
   4  11   7        0.94       -1.42     10.65 o 
   5  11   7      225.91      222.97     15.09 o 
   6  11   7        2.76       -7.15     11.67 o 
   7  11   7       10.97        7.21     12.73 o 
   8  11   7       33.84       21.29     13.54 o 
 -13  12   7       51.34       25.28     39.90 o 
 -12  12   7       69.22       65.75     13.13 o 
 -11  12   7        0.16       22.82     12.28 o 
 -10  12   7      784.65      812.76     30.27 o 
  -9  12   7      154.75      127.03     14.60 o 
  -8  12   7        0.27       -4.42     11.74 o 
  -7  12   7        5.34        3.18     12.13 o 
  -6  12   7      349.97      333.77     19.11 o 
  -5  12   7       12.53       -4.59     10.57 o 
  -4  12   7       45.69       52.67     10.90 o 
  -3  12   7       11.16       17.89     10.07 o 
  -2  12   7       15.43        6.65     10.71 o 
  -1  12   7       68.30       90.65     14.92 o 
   0  12   7      128.33      132.63     12.91 o 
   1  12   7        0.40        0.37     10.46 o 
   2  12   7      251.43      263.24     15.79 o 
   3  12   7       38.32       61.52     16.69 o 
   4  12   7       88.00       70.13     12.60 o 
   5  12   7       16.73       31.96     11.96 o 
   6  12   7        1.96        2.77     12.88 o 
 -10  13   7       22.72       11.91     14.24 o 
  -9  13   7        0.80        6.04     12.71 o 
  -8  13   7       70.88      112.97     15.05 o 
  -7  13   7        0.06        1.55     13.75 o 
  -6  13   7       96.89       78.34     14.28 o 
  -5  13   7       26.71       39.86     13.61 o 
  -4  13   7       21.87       24.76     11.75 o 
  -3  13   7        1.94       -2.76     10.27 o 
  -2  13   7       31.39       33.09     11.05 o 
  -1  13   7       11.41       11.21     10.94 o 
   0  13   7       20.79       10.78     10.99 o 
   1  13   7       48.56       58.46     13.56 o 
   2  13   7       37.43       41.77     11.98 o 
   3  13   7       21.75       23.91     11.58 o 
   4  13   7        4.63       11.02     11.85 o 
  -6  14   7        0.66       30.97     27.48 o 
  -5  14   7       12.65       30.33     13.88 o 
  -4  14   7       16.14       32.75     13.94 o 
  -3  14   7      306.90      368.16     21.76 o 
  -2  14   7       72.72       89.47     13.91 o 
  -1  14   7      148.82      182.31     14.61 o 
   0  14   7        0.78       34.04     16.61 o 
 -20   0   8       74.51       30.89     25.74 o 
 -19   0   8      206.29      164.75     30.89 o 
 -18   0   8     1187.67     1052.83     61.78 o 
 -17   0   8     1876.24     1733.26     81.51 o 
 -16   0   8       10.39       -3.91     13.64 o 
 -15   0   8       62.25       43.41     15.87 o 
 -14   0   8       35.41       46.11     11.27 o 
 -13   0   8      239.26      223.54     12.38 o 
 -12   0   8      134.11      154.54     21.05 o 
 -11   0   8       48.33       58.48     13.18 o 
 -10   0   8      410.10      396.24     18.03 o 
  -9   0   8      606.88      672.34     21.54 o 
  -8   0   8      408.60      510.34     34.74 o 
  -7   0   8     3165.17     3392.95     90.52 o 
  -6   0   8        2.89        8.23     12.15 o 
  -5   0   8      111.11      115.19     14.70 o 
  -4   0   8        1.49       11.07     12.72 o 
  -3   0   8      968.54     1056.39     34.56 o 
  -2   0   8        5.52        0.21     12.98 o 
  -1   0   8      495.71      527.94     26.14 o 
   0   0   8       98.52      104.40     16.40 o 
   1   0   8      127.67      147.00     17.53 o 
   2   0   8       34.37       15.47     14.51 o 
   3   0   8      743.25      736.33     32.56 o 
   4   0   8      216.84      255.85     21.21 o 
   5   0   8      197.65      196.31     19.55 o 
   6   0   8       90.61       46.39     16.12 o 
   7   0   8       85.21       87.05     20.81 o 
   8   0   8        2.57       -5.96     12.01 o 
   9   0   8        2.66      -15.52     15.52 o 
  10   0   8      901.69     1013.29     36.89 o 
  11   0   8      246.87      330.51     34.34 o 
  12   0   8      589.13      718.10     54.02 o 
  13   0   8       19.12       -7.17     15.95 o 
 -20   1   8       15.06       -5.04     54.49 o 
 -19   1   8       78.12       48.27     19.74 o 
 -18   1   8      209.82      195.38     22.75 o 
 -17   1   8     1653.74     1635.52     41.79 o 
 -16   1   8     1268.48     1115.27     54.49 o 
 -15   1   8      310.79      283.25     28.74 o 
 -14   1   8       56.62       38.56      6.59 o 
 -13   1   8      482.53      477.01     21.86 o 
 -12   1   8       96.83       95.05      8.50 o 
 -11   1   8        3.18        8.43      9.15 o 
 -10   1   8       42.13       38.38      6.56 o 
  -9   1   8      166.71      157.24      9.43 o 
  -8   1   8       66.63       90.03      9.64 o 
  -7   1   8        2.44       -2.23      7.82 o 
  -6   1   8        1.20        7.74      8.45 o 
  -5   1   8      166.16      206.11     11.96 o 
  -4   1   8       19.49       27.63      9.42 o 
  -3   1   8      576.15      623.77     20.27 o 
  -2   1   8      280.23      314.15     14.66 o 
  -1   1   8        1.00       -5.98      9.27 o 
   0   1   8        0.00        4.61      9.52 o 
   1   1   8      143.14      145.29     12.48 o 
   2   1   8      937.19      982.18     34.13 o 
   3   1   8       70.76       67.08     11.42 o 
   4   1   8       13.00       12.87     10.42 o 
   5   1   8      140.81      152.47     11.42 o 
   6   1   8      158.69      169.99     11.89 o 
   7   1   8       76.04       55.17     10.35 o 
   8   1   8       11.09        1.18      9.56 o 
   9   1   8       77.89       76.94     10.92 o 
  10   1   8       24.96       24.71     12.34 o 
  11   1   8        4.66       -3.19     10.80 o 
  12   1   8       46.30       34.49     12.37 o 
  13   1   8      248.83      264.80     16.71 o 
 -20   2   8       61.46       29.17     18.81 o 
 -19   2   8       57.28       43.10     20.59 o 
 -18   2   8      227.70      168.23     38.61 o 
 -17   2   8      329.10      309.38     25.48 o 
 -16   2   8       17.73       10.24     21.02 o 
 -15   2   8      201.06      192.24     22.45 o 
 -14   2   8       15.48        0.23      7.59 o 
 -13   2   8      100.43       88.99      8.75 o 
 -12   2   8       66.03       59.14      9.52 o 
 -11   2   8      247.70      240.39     13.34 o 
 -10   2   8       17.08       10.90      6.18 o 
  -9   2   8       98.88       95.87      8.43 o 
  -8   2   8      113.61      126.25     12.37 o 
  -7   2   8       19.49       20.54      8.27 o 
  -6   2   8      117.80      124.89      8.27 o 
  -5   2   8      816.89      897.23     18.77 o 
  -4   2   8      469.31      485.62     14.56 o 
  -3   2   8        7.27        6.16      9.16 o 
  -2   2   8       18.79       13.00      9.62 o 
  -1   2   8       68.71       83.71     10.96 o 
   0   2   8      890.61     1015.49     26.27 o 
   1   2   8      251.18      271.69     13.79 o 
   2   2   8      157.72      166.38     13.12 o 
   3   2   8      159.97      172.88     11.23 o 
   4   2   8      748.25      796.08     20.68 o 
   5   2   8      199.28      203.21     12.23 o 
   6   2   8       10.54        3.37      9.13 o 
   7   2   8      132.32      138.18     11.71 o 
   8   2   8        6.81        1.47     11.42 o 
   9   2   8        3.04       -8.47     11.90 o 
  10   2   8       17.66       23.39     12.07 o 
  11   2   8       42.59       42.68     13.08 o 
  12   2   8        5.15      -12.22     12.22 o 
  13   2   8        2.51        0.67     15.77 o 
 -20   3   8        0.59      -32.79     33.89 o 
 -19   3   8      254.62      270.44     30.03 o 
 -18   3   8       27.22       -3.43     16.99 o 
 -17   3   8       37.31       42.82     20.16 o 
 -16   3   8       48.96       60.92     18.81 o 
 -15   3   8       10.46       -8.02     16.61 o 
 -14   3   8       52.13       46.11      8.53 o 
 -13   3   8      253.22      265.50     13.45 o 
 -12   3   8        2.26        7.02      8.78 o 
 -11   3   8      190.22      201.82     12.89 o 
 -10   3   8      176.87      161.70     10.04 o 
  -9   3   8       87.28       74.88     11.00 o 
  -8   3   8      478.37      499.86     20.30 o 
  -7   3   8       20.97       20.38      8.14 o 
  -6   3   8      114.31      124.87     10.34 o 
  -5   3   8      613.79      641.81     16.64 o 
  -4   3   8        0.78       13.59      7.23 o 
  -3   3   8       69.27       67.71      8.86 o 
  -2   3   8        5.42       15.12      7.43 o 
  -1   3   8      110.65      132.61      9.51 o 
   0   3   8      205.45      251.05     13.10 o 
   1   3   8     1253.32     1382.33     27.68 o 
   2   3   8      602.61      638.13     17.89 o 
   3   3   8      399.92      396.37     14.74 o 
   4   3   8      410.79      415.61     15.18 o 
   5   3   8       20.92       15.17      8.84 o 
   6   3   8        4.67       -5.43      8.98 o 
   7   3   8      107.45       98.65     10.94 o 
   8   3   8      142.87      112.96     12.11 o 
   9   3   8       20.26       10.43     11.44 o 
  10   3   8       10.97       -1.73     11.35 o 
  11   3   8       86.19       71.30     13.73 o 
  12   3   8        6.90       -4.92     12.38 o 
 -19   4   8      195.59      208.03     62.21 o 
 -18   4   8      152.30      150.28     43.33 o 
 -17   4   8        5.00      -27.89     35.61 o 
 -16   4   8        4.72        3.46     17.56 o 
 -15   4   8      287.52      319.04     36.04 o 
 -14   4   8        6.10       -2.73      7.98 o 
 -13   4   8       50.89       37.59      9.49 o 
 -12   4   8       56.91       60.78     10.11 o 
 -11   4   8        1.00        6.78      9.20 o 
 -10   4   8       73.81       81.42     13.99 o 
  -9   4   8        1.00        0.54      9.73 o 
  -8   4   8      203.66      214.00     12.03 o 
  -7   4   8      643.13      713.84     27.46 o 
  -6   4   8       19.81       27.25      8.12 o 
  -5   4   8       86.80       94.55      9.51 o 
  -4   4   8        4.10        7.71      6.92 o 
  -3   4   8       34.01       32.35      7.70 o 
  -2   4   8      201.33      208.44     10.45 o 
  -1   4   8      569.79      612.32     17.09 o 
   0   4   8        1.72       -4.89      7.53 o 
   1   4   8       23.86       25.35      6.80 o 
   2   4   8      182.30      182.30     10.91 o 
   3   4   8      780.57      817.36     20.34 o 
   4   4   8      165.70      152.39     11.08 o 
   5   4   8        5.45       -4.63      8.52 o 
   6   4   8      118.11      118.37     11.15 o 
   7   4   8       42.59       33.23     12.70 o 
   8   4   8        7.52       -8.47      9.27 o 
   9   4   8       48.28       41.35     12.20 o 
  10   4   8       14.70       13.39     12.08 o 
  11   4   8        2.42      -11.79     11.79 o 
  12   4   8      153.48      205.83     20.58 o 
 -19   5   8        2.03      -27.80     29.17 o 
 -18   5   8      185.47      209.43     32.61 o 
 -17   5   8        3.45      -19.38     19.74 o 
 -16   5   8       22.71      -10.30     17.16 o 
 -15   5   8      609.02      673.15     36.70 o 
 -14   5   8       17.46       20.79      8.95 o 
 -13   5   8       65.38       84.34     12.26 o 
 -12   5   8      139.33      128.43     11.52 o 
 -11   5   8       59.30       39.04     10.28 o 
 -10   5   8       63.40       56.56     10.39 o 
  -9   5   8      341.39      368.35     15.52 o 
  -8   5   8        7.31        1.15      7.52 o 
  -7   5   8       14.57       15.24      7.60 o 
  -6   5   8        1.07       -5.11      7.51 o 
  -5   5   8      344.70      374.27     13.47 o 
  -4   5   8       21.37       21.51      7.40 o 
  -3   5   8       41.16       44.55      7.94 o 
  -2   5   8       22.61       16.50      7.97 o 
  -1   5   8      229.35      236.62     11.13 o 
   0   5   8        4.59       -2.09      6.42 o 
   1   5   8       33.90       35.53      8.23 o 
   2   5   8        1.15       -2.10      7.76 o 
   3   5   8      435.28      377.49     14.60 o 
   4   5   8      187.26      193.67     11.80 o 
   5   5   8        1.33       -8.76      8.76 o 
   6   5   8        3.58       -2.14      8.98 o 
   7   5   8       21.53       -5.56      9.28 o 
   8   5   8      104.21       98.80     16.16 o 
   9   5   8       74.45      131.14     14.36 o 
  10   5   8       13.01       18.86     12.04 o 
  11   5   8       16.80       15.40     12.58 o 
  12   5   8       22.46       23.18     13.15 o 
 -18   6   8       45.19       26.89     18.50 o 
 -17   6   8       12.99      -14.44     29.17 o 
 -16   6   8        9.63      -10.28     24.45 o 
 -15   6   8       63.43       97.86     20.02 o 
 -14   6   8       62.58       52.91      9.85 o 
 -13   6   8       35.14       18.67      9.70 o 
 -12   6   8      129.24      121.82     11.75 o 
 -11   6   8        6.15        3.57      9.75 o 
 -10   6   8       70.37       74.10     11.12 o 
  -9   6   8      130.77      128.81     12.57 o 
  -8   6   8       37.74       27.44      7.35 o 
  -7   6   8       79.73       67.90      8.33 o 
  -6   6   8       31.44       36.04      8.11 o 
  -5   6   8      466.75      502.99     15.99 o 
  -4   6   8       68.99       69.46      9.17 o 
  -3   6   8       50.10       44.67      8.96 o 
  -2   6   8       32.50       30.18      8.96 o 
  -1   6   8      490.72      475.73     16.37 o 
   0   6   8       47.50       43.45      8.10 o 
   1   6   8       91.47       95.59      9.19 o 
   2   6   8       33.07       32.06      8.53 o 
   3   6   8        2.84       -2.29      8.27 o 
   4   6   8       40.88       41.41      9.18 o 
   5   6   8      169.20      167.41     11.83 o 
   6   6   8       15.96       15.15      9.48 o 
   7   6   8        4.49       -7.42     10.93 o 
   8   6   8       31.64       34.43     11.82 o 
   9   6   8      125.63      119.84     14.31 o 
  10   6   8        1.56       14.55     12.21 o 
  11   6   8        2.43       -2.00     12.31 o 
 -18   7   8       15.48       12.24     18.44 o 
 -17   7   8        0.94      -27.34     28.32 o 
 -16   7   8       98.86      126.46     88.81 o 
 -15   7   8      262.52      222.95     23.64 o 
 -14   7   8       73.20       51.74     12.75 o 
 -13   7   8        1.14        3.86      9.74 o 
 -12   7   8        6.72        1.32      9.88 o 
 -11   7   8       10.99        5.35     10.10 o 
 -10   7   8       17.78       -3.84     10.09 o 
  -9   7   8      207.24      189.48     14.08 o 
  -8   7   8        3.40       -7.09      8.57 o 
  -7   7   8       44.89       39.56      9.04 o 
  -6   7   8       12.73       -2.61      7.53 o 
  -5   7   8      318.53      319.13     13.52 o 
  -4   7   8     1931.50     1998.65     37.67 o 
  -3   7   8      202.71      197.07     15.05 o 
  -2   7   8       33.65       26.20      9.05 o 
  -1   7   8       39.48       33.23      9.17 o 
   0   7   8     1373.94     1360.89     26.81 o 
   1   7   8       83.46       82.53     11.23 o 
   2   7   8       69.26       71.12     11.64 o 
   3   7   8       52.55       44.83     12.60 o 
   4   7   8        5.74        8.13     10.41 o 
   5   7   8        0.14       -9.92      9.92 o 
   6   7   8       12.58       21.47     11.19 o 
   7   7   8        1.09       -7.05     10.78 o 
   8   7   8        1.20        3.25     13.04 o 
   9   7   8       49.30       34.32     14.18 o 
  10   7   8        7.00        2.65     15.01 o 
 -17   8   8       39.96       30.45     19.66 o 
 -16   8   8       29.09        1.32     18.14 o 
 -15   8   8       32.53       21.51     29.60 o 
 -14   8   8      115.36      122.97     19.35 o 
 -13   8   8       14.06       18.42     10.59 o 
 -12   8   8       13.16       20.58     10.74 o 
 -11   8   8       67.46       63.26     11.73 o 
 -10   8   8      183.68      174.42     18.45 o 
  -9   8   8       20.27       24.27     11.05 o 
  -8   8   8       27.64       27.33     11.24 o 
  -7   8   8       23.36       21.83      9.00 o 
  -6   8   8        9.13        5.09      8.91 o 
  -5   8   8     1055.72     1042.12     24.13 o 
  -4   8   8      135.12      124.41     11.38 o 
  -3   8   8        2.45       11.12      9.62 o 
  -2   8   8        7.98        0.54      9.43 o 
  -1   8   8      743.09      647.31     25.85 o 
   0   8   8       11.52       17.58      9.85 o 
   1   8   8       28.65       20.06     10.31 o 
   2   8   8        2.65        1.69     10.09 o 
   3   8   8       48.77       47.81     11.19 o 
   4   8   8       90.05       81.86     18.80 o 
   5   8   8       40.91       27.45     11.32 o 
   6   8   8       27.09       20.17     11.48 o 
   7   8   8        4.87        6.34     12.04 o 
   8   8   8      132.53      136.75     16.84 o 
   9   8   8       93.71      112.16     27.00 o 
 -16   9   8        3.88       53.20     26.60 o 
 -15   9   8        3.16       -1.46     43.33 o 
 -14   9   8       59.65       39.55     33.03 o 
 -13   9   8       64.87       76.43     12.27 o 
 -12   9   8       62.67       85.07     12.30 o 
 -11   9   8       81.22       68.23     12.05 o 
 -10   9   8       14.86       11.40     11.06 o 
  -9   9   8        0.06       -4.34     10.66 o 
  -8   9   8      312.80      288.30     17.59 o 
  -7   9   8       96.60       89.72     13.08 o 
  -6   9   8        1.62        8.62      9.13 o 
  -5   9   8        0.94       -9.02      9.02 o 
  -4   9   8       81.06       81.85     10.76 o 
  -3   9   8      292.95      306.86     15.00 o 
  -2   9   8        0.70       -3.39      9.42 o 
  -1   9   8        6.83       -6.77      9.72 o 
   0   9   8      182.80      164.50     13.08 o 
   1   9   8       15.79       11.65     10.32 o 
   2   9   8        0.92       -9.97      9.97 o 
   3   9   8       35.89       19.60     10.99 o 
   4   9   8       33.09       33.78     11.44 o 
   5   9   8        3.80       -3.47     10.91 o 
   6   9   8       37.09       28.42     12.02 o 
   7   9   8        0.05       -5.91     12.75 o 
   8   9   8       81.51       97.37     16.06 o 
 -14  10   8        0.60        8.38     19.74 o 
 -13  10   8        5.28      -13.06     13.06 o 
 -12  10   8        0.63        5.34     11.20 o 
 -11  10   8        4.53       -7.84     12.51 o 
 -10  10   8        2.70       21.75     11.41 o 
  -9  10   8        8.50       14.96     11.62 o 
  -8  10   8       67.10       46.02     12.34 o 
  -7  10   8        1.78       -6.99     12.51 o 
  -6  10   8        0.28        7.24     11.65 o 
  -5  10   8        1.68       -6.12      9.85 o 
  -4  10   8        0.80        9.17      9.48 o 
  -3  10   8        1.86       -0.37      9.60 o 
  -2  10   8      131.90      127.49     12.20 o 
  -1  10   8        3.23       -1.61      9.97 o 
   0  10   8       97.61      116.22     12.50 o 
   1  10   8        3.23       -4.32     10.10 o 
   2  10   8      181.58      177.04     13.94 o 
   3  10   8       12.36       -7.48     10.64 o 
   4  10   8       50.09       56.65     12.20 o 
   5  10   8      586.15      650.71     30.12 o 
   6  10   8        3.68        9.44     12.25 o 
   7  10   8      113.50       92.91     16.12 o 
 -12  11   8      316.88      327.94     21.18 o 
 -11  11   8      158.34      144.80     15.01 o 
 -10  11   8      139.98      114.13     14.49 o 
  -9  11   8      186.55      225.19     21.69 o 
  -8  11   8       10.09       20.15     12.27 o 
  -7  11   8       33.88       34.94     12.64 o 
  -6  11   8       11.23       16.00     12.20 o 
  -5  11   8       67.01       79.05     14.00 o 
  -4  11   8        6.88        7.69     10.81 o 
  -3  11   8      153.04      175.64     17.16 o 
  -2  11   8      162.64      149.62     13.16 o 
  -1  11   8        2.24       20.85     10.74 o 
   0  11   8      347.50      359.71     20.59 o 
   1  11   8       15.33       25.82     11.41 o 
   2  11   8      118.92      145.08     13.70 o 
   3  11   8       74.64       79.14     13.37 o 
   4  11   8        4.23       12.70     11.55 o 
   5  11   8       72.77      118.92     16.10 o 
 -10  12   8      318.99      308.47     22.05 o 
  -9  12   8       31.22       38.30     13.20 o 
  -8  12   8       36.86       20.29     18.21 o 
  -7  12   8       10.58        0.15     12.15 o 
  -6  12   8        2.80       -9.83     12.24 o 
  -5  12   8        1.29        7.88     12.71 o 
  -4  12   8       92.39       85.98     14.71 o 
  -3  12   8        1.44        3.10     11.96 o 
  -2  12   8        0.00        5.67     10.75 o 
  -1  12   8        6.03       -1.14     10.77 o 
   0  12   8       40.36       36.47     11.70 o 
   1  12   8        8.83       10.22     11.28 o 
   2  12   8      193.30      207.22     15.41 o 
   3  12   8        1.60       -5.82     12.56 o 
  -5  13   8       22.35       17.57     13.74 o 
  -4  13   8        3.72        3.84     13.13 o 
  -3  13   8       54.49       78.61     15.57 o 
  -2  13   8      133.21      138.16     16.35 o 
 -19   1   9      266.99      207.74     25.46 o 
 -18   1   9      179.85      153.91     31.32 o 
 -17   1   9       21.62        8.58     19.42 o 
 -16   1   9       18.56       -7.37     18.50 o 
 -15   1   9      430.10      431.57     35.18 o 
 -14   1   9        0.36       -8.57      8.57 o 
 -13   1   9        0.03       -8.94      8.94 o 
 -12   1   9        6.37       -9.45      9.45 o 
 -11   1   9      231.56      221.71     14.46 o 
 -10   1   9      232.71      247.41     15.20 o 
  -9   1   9      224.08      250.74     18.88 o 
  -8   1   9       13.70        5.45      8.20 o 
  -7   1   9        6.31        8.48      8.62 o 
  -6   1   9      144.41      154.52     11.77 o 
  -5   1   9     1065.82     1184.23     34.54 o 
  -4   1   9        0.76       -0.84      9.53 o 
  -3   1   9       33.89       40.60     10.51 o 
  -2   1   9      205.11      237.03     14.34 o 
  -1   1   9        4.05       -9.97      9.97 o 
   0   1   9     1100.95     1145.02     27.66 o 
   1   1   9      281.26      262.53     15.36 o 
   2   1   9       47.47       52.03     11.35 o 
   3   1   9        3.90       -7.47     10.16 o 
   4   1   9       55.86       62.89     12.08 o 
   5   1   9       11.74       -4.83     10.86 o 
   6   1   9        0.28      -10.96     10.96 o 
   7   1   9      179.33      178.49     15.02 o 
   8   1   9      170.30      200.58     15.98 o 
   9   1   9        9.63        7.21     12.31 o 
  10   1   9        0.18        0.92     12.08 o 
  11   1   9       15.55       30.89     25.74 o 
 -19   2   9        5.30      -25.31     26.60 o 
 -18   2   9       67.12       43.63     20.32 o 
 -17   2   9      124.36       92.03     22.09 o 
 -16   2   9      164.82      156.30     23.64 o 
 -15   2   9       11.45      -15.56     43.33 o 
 -14   2   9      132.92      122.18     13.00 o 
 -13   2   9       66.09       72.21     10.68 o 
 -12   2   9       12.10        9.15     13.79 o 
 -11   2   9        2.08       -9.81      9.81 o 
 -10   2   9        0.01       -8.41     10.10 o 
  -9   2   9      175.41      206.88     14.84 o 
  -8   2   9      594.42      603.63     18.34 o 
  -7   2   9        5.93        9.58      8.63 o 
  -6   2   9        6.54        0.71      8.82 o 
  -5   2   9        2.06        8.06      9.31 o 
  -4   2   9      171.20      192.65     13.19 o 
  -3   2   9      233.76      243.64     14.02 o 
  -2   2   9      153.73      144.72     12.70 o 
  -1   2   9      118.26      131.83     12.53 o 
   0   2   9      184.42      184.36     14.05 o 
   1   2   9     1194.66     1172.50     28.55 o 
   2   2   9       13.68       -3.52     10.28 o 
   3   2   9       22.28       13.46     10.96 o 
   4   2   9       32.78       14.67     12.34 o 
   5   2   9       55.83       32.78     14.36 o 
   6   2   9      110.85      108.45     11.49 o 
   7   2   9       40.51       51.18     10.95 o 
   8   2   9       42.11       28.14     12.20 o 
   9   2   9       94.80      127.38     14.80 o 
  10   2   9       75.53       71.80     13.98 o 
 -18   3   9       93.48       66.08     40.33 o 
 -17   3   9      192.80      201.35     25.74 o 
 -16   3   9        0.73       -6.06     18.44 o 
 -15   3   9        0.05       -7.55     18.50 o 
 -14   3   9       32.47       15.46     11.52 o 
 -13   3   9       19.98        9.53      9.75 o 
 -12   3   9       71.81       68.91     11.16 o 
 -11   3   9        3.91       -9.51      9.51 o 
 -10   3   9        0.66       -0.50     10.08 o 
  -9   3   9       29.21       25.77     10.97 o 
  -8   3   9      554.14      563.05     18.00 o 
  -7   3   9        6.64        9.44      8.69 o 
  -6   3   9       29.44       25.33      9.30 o 
  -5   3   9        3.84       -2.93      8.98 o 
  -4   3   9       89.63       98.63     11.18 o 
  -3   3   9        0.10       10.62      9.21 o 
  -2   3   9      428.18      448.77     17.67 o 
  -1   3   9      505.90      563.56     27.12 o 
   0   3   9     1555.68     1593.27     33.09 o 
   1   3   9        3.52       -8.16     10.36 o 
   2   3   9        2.38       19.13     10.82 o 
   3   3   9       15.94       13.36     10.94 o 
   4   3   9       95.13       90.67     10.66 o 
   5   3   9       24.80       10.35      9.53 o 
   6   3   9      122.26      129.02     12.08 o 
   7   3   9       22.06       12.34      9.92 o 
   8   3   9       67.00       57.32     12.99 o 
   9   3   9       36.33       38.74     12.66 o 
  10   3   9        1.22       -7.51     11.97 o 
 -18   4   9        1.15       -9.56     34.75 o 
 -17   4   9        0.52       -3.00     18.81 o 
 -16   4   9      184.70      138.10     23.06 o 
 -15   4   9       18.31       -1.72     19.31 o 
 -14   4   9        8.51       -4.76     15.06 o 
 -13   4   9      222.41      230.56     14.12 o 
 -12   4   9        0.24       -4.37      9.96 o 
 -11   4   9      103.59      100.24     12.13 o 
 -10   4   9      535.55      531.80     21.09 o 
  -9   4   9      164.93      187.88     14.29 o 
  -8   4   9       50.60       44.12      9.11 o 
  -7   4   9      689.90      787.41     21.43 o 
  -6   4   9      131.84      154.44     10.80 o 
  -5   4   9       10.56        6.71      8.70 o 
  -4   4   9       78.15       84.65     11.08 o 
  -3   4   9      127.98      135.88     11.41 o 
  -2   4   9       32.01       36.56      9.77 o 
  -1   4   9      106.01      120.61     12.48 o 
   0   4   9      332.12      348.37     16.82 o 
   1   4   9       34.22       20.59     10.84 o 
   2   4   9       26.66       22.23     11.77 o 
   3   4   9      178.99      195.22     11.82 o 
   4   4   9       21.59       19.76      9.27 o 
   5   4   9        6.98        6.00      9.27 o 
   6   4   9       20.53       11.99      9.86 o 
   7   4   9       17.96       16.44     13.14 o 
   8   4   9        5.20        2.55     16.22 o 
   9   4   9        0.96        0.26     11.93 o 
  10   4   9       41.09       50.80     13.46 o 
 -17   5   9      157.43      108.26     25.74 o 
 -16   5   9        0.14       -9.44     26.60 o 
 -15   5   9        1.45        0.80     19.10 o 
 -14   5   9       23.48       21.07     11.94 o 
 -13   5   9        3.30       -6.67      9.66 o 
 -12   5   9      273.83      263.48     15.85 o 
 -11   5   9        3.71       -3.47     10.41 o 
 -10   5   9       47.36       41.12     11.57 o 
  -9   5   9       77.59       86.65     12.58 o 
  -8   5   9      147.01      135.95     14.04 o 
  -7   5   9     1046.09     1090.33     22.75 o 
  -6   5   9        0.21        1.90      8.33 o 
  -5   5   9       19.63       10.09      8.87 o 
  -4   5   9       14.53       13.84      9.23 o 
  -3   5   9        5.04       -3.76      8.93 o 
  -2   5   9      144.64      133.37     13.94 o 
  -1   5   9       18.65       14.67     10.38 o 
   0   5   9       61.87       57.68     11.58 o 
   1   5   9       83.20       91.29     12.37 o 
   2   5   9      205.18      197.47     11.58 o 
   3   5   9       68.25       75.57      9.93 o 
   4   5   9        1.40       -4.24      9.08 o 
   5   5   9       43.14       29.65     11.39 o 
   6   5   9       51.06       49.05     12.82 o 
   7   5   9       85.38       91.71     12.92 o 
   8   5   9      180.60      181.67     15.51 o 
   9   5   9       54.16       60.16     13.49 o 
 -17   6   9        1.13        1.47     65.64 o 
 -16   6   9      438.56      387.63     75.08 o 
 -15   6   9        2.32      -18.20     18.20 o 
 -14   6   9        6.72      -16.74     17.89 o 
 -13   6   9        2.50        4.98     10.17 o 
 -12   6   9      273.81      263.19     27.43 o 
 -11   6   9       33.37       18.56     10.94 o 
 -10   6   9      120.96      104.26     12.88 o 
  -9   6   9       35.11       33.58     11.81 o 
  -8   6   9        1.05      -10.81     10.81 o 
  -7   6   9       16.46       -8.08      9.65 o 
  -6   6   9        1.85       10.03      9.34 o 
  -5   6   9        0.99       -8.46      8.46 o 
  -4   6   9      348.93      314.46     13.81 o 
  -3   6   9      533.77      570.69     18.87 o 
  -2   6   9      119.29      139.09     11.73 o 
  -1   6   9       35.19       23.67     10.65 o 
   0   6   9        0.68        8.88     10.34 o 
   1   6   9       90.32       90.55     12.24 o 
   2   6   9       11.46        0.61     10.67 o 
   3   6   9        0.03        5.24      8.70 o 
   4   6   9        2.38       -9.01      9.01 o 
   5   6   9        6.95       -9.34      9.34 o 
   6   6   9        0.30       -5.97      9.73 o 
   7   6   9      197.29      192.20     18.96 o 
   8   6   9      153.72      135.44     14.95 o 
 -16   7   9       23.63       26.45     39.04 o 
 -15   7   9       16.41      -33.46     33.46 o 
 -14   7   9        5.30      -18.88     29.17 o 
 -13   7   9        8.61        7.44     10.61 o 
 -12   7   9      134.48      167.36     14.17 o 
 -11   7   9        7.20        2.80     10.92 o 
 -10   7   9       67.61       72.70     15.17 o 
  -9   7   9        6.10       12.04     11.56 o 
  -8   7   9        0.66       -3.92     11.07 o 
  -7   7   9      336.00      315.42     21.70 o 
  -6   7   9      511.34      520.63     20.91 o 
  -5   7   9      232.42      236.97     13.80 o 
  -4   7   9       13.99       -5.22      9.63 o 
  -3   7   9      215.61      204.63     14.09 o 
  -2   7   9       51.13       71.84     11.30 o 
  -1   7   9        4.93       -1.45     13.30 o 
   0   7   9       41.80       45.23     11.15 o 
   1   7   9        4.46        2.44     10.57 o 
   2   7   9       64.69       38.31     11.71 o 
   3   7   9       74.62       86.84     12.81 o 
   4   7   9       18.54        9.31     11.08 o 
   5   7   9       62.69       54.10     13.10 o 
   6   7   9       40.06       46.03     21.87 o 
   7   7   9       15.86        2.92     13.88 o 
   8   7   9      115.65      116.41     17.34 o 
 -15   8   9        3.41       -3.43     26.60 o 
 -14   8   9        0.03      -23.17     38.61 o 
 -13   8   9        4.91      -12.21     21.08 o 
 -12   8   9      160.85      168.16     14.35 o 
 -11   8   9        4.08        7.16     11.24 o 
 -10   8   9       34.88       16.81     11.68 o 
  -9   8   9        9.11        6.30     11.57 o 
  -8   8   9      613.28      553.44     22.87 o 
  -7   8   9      352.93      346.94     18.92 o 
  -6   8   9      164.77      169.97     18.08 o 
  -5   8   9       54.33       41.38     10.51 o 
  -4   8   9        1.44        4.34      9.94 o 
  -3   8   9      182.00      178.66     13.35 o 
  -2   8   9        0.41       -4.60     10.17 o 
  -1   8   9        3.08        7.17     12.22 o 
   0   8   9       41.10       33.57     11.90 o 
   1   8   9      240.55      247.02     15.58 o 
   2   8   9       36.08       32.08     11.74 o 
   3   8   9        2.69        7.00     14.52 o 
   4   8   9        0.10      -11.05     11.05 o 
   5   8   9       33.65       32.11     12.48 o 
   6   8   9        1.23       -8.47     12.33 o 
   7   8   9      193.39      229.96     45.48 o 
 -13   9   9      743.78      748.38     49.77 o 
 -12   9   9        3.39       12.80     11.86 o 
 -11   9   9      351.24      394.77     22.91 o 
 -10   9   9        6.65        5.05     11.88 o 
  -9   9   9       34.00       29.12     16.72 o 
  -8   9   9       23.87        7.58     13.50 o 
  -7   9   9      289.66      263.24     17.84 o 
  -6   9   9      517.72      509.73     43.59 o 
  -5   9   9        0.04       -7.22     12.15 o 
  -4   9   9      140.80      144.45     12.67 o 
  -3   9   9       63.36       53.47     12.88 o 
  -2   9   9      152.75      130.86     12.83 o 
  -1   9   9        3.02        5.34     10.69 o 
   0   9   9        0.89      -10.38     10.38 o 
   1   9   9       50.63       25.08     16.92 o 
   2   9   9        1.43        8.68     11.31 o 
   3   9   9       22.38       12.51     11.64 o 
   4   9   9       39.28       53.93     17.40 o 
   5   9   9      141.27      142.57     18.44 o 
 -12  10   9      493.34      449.62     48.91 o 
 -11  10   9        2.96      -12.62     14.61 o 
 -10  10   9        0.15       -0.50     16.95 o 
  -9  10   9      133.60      123.00     21.09 o 
  -8  10   9        0.19       -1.82     15.14 o 
  -7  10   9       69.30       68.71     13.95 o 
  -6  10   9       49.03       49.32     13.76 o 
  -5  10   9       25.95       23.71     16.10 o 
  -4  10   9        0.00      -12.12     16.69 o 
  -3  10   9        9.49        9.99     11.76 o 
  -2  10   9        1.93       -3.12     10.64 o 
  -1  10   9       30.68       30.48     11.40 o 
   0  10   9        0.73       -3.96     10.74 o 
   1  10   9        7.26       -7.69     11.06 o 
   2  10   9      183.61      186.14     15.18 o 
   3  10   9        6.56        4.20     11.51 o 
  -9  11   9       42.76       41.15     13.52 o 
  -8  11   9       49.45       68.20     20.43 o 
  -7  11   9        2.59      -12.43     12.43 o 
  -6  11   9       25.55       26.15     15.73 o 
  -5  11   9       51.63       54.84     14.50 o 
  -4  11   9      133.05      121.46     16.03 o 
  -3  11   9       34.19       31.02     14.20 o 
  -2  11   9        6.84      -10.71     14.46 o 
  -1  11   9       33.27       28.28     12.02 o 
   0  11   9        0.28      -12.95     12.95 o 
   1  11   9       30.68       32.75     22.82 o 
 -17   0  10      272.46      157.88     36.90 o 
 -16   0  10        0.63      -14.59     28.32 o 
 -15   0  10       11.34      -27.46     27.46 o 
 -14   0  10        1.61      -15.44     27.46 o 
 -13   0  10        5.44      -14.16     14.16 o 
 -12   0  10      208.93      189.22     20.78 o 
 -11   0  10       22.67      -15.56     15.56 o 
 -10   0  10        0.84      -15.85     15.85 o 
  -9   0  10      193.60      201.51     32.18 o 
  -8   0  10      288.83      296.90     25.77 o 
  -7   0  10      155.13      181.12     23.08 o 
  -6   0  10       25.37       28.71     14.66 o 
  -5   0  10     1452.92     1585.64     45.85 o 
  -4   0  10      567.01      625.56     30.93 o 
  -3   0  10        0.74        4.75     14.83 o 
  -2   0  10      542.58      565.89     29.91 o 
  -1   0  10       20.22       21.80     15.79 o 
   0   0  10      222.44      218.62     21.80 o 
   1   0  10      207.92      214.38     22.35 o 
   2   0  10       11.87       21.94     18.09 o 
   3   0  10      129.42      132.77     20.57 o 
   4   0  10      189.59      135.92     20.83 o 
   5   0  10        8.39       -2.79     16.64 o 
   6   0  10      189.31      219.52     29.09 o 
   7   0  10       98.80       94.91     24.52 o 
   8   0  10        0.54       -4.31     21.02 o 
 -17   1  10        3.08       -4.29     20.63 o 
 -16   1  10        1.86      -27.46     27.46 o 
 -15   1  10        0.39      -27.89     27.89 o 
 -14   1  10       23.16       10.91     23.60 o 
 -13   1  10        2.84      -13.62     13.62 o 
 -12   1  10      118.97      117.55     19.20 o 
 -11   1  10      269.04      244.75     16.04 o 
 -10   1  10      204.27      191.15     15.47 o 
  -9   1  10        5.72       -2.32     11.72 o 
  -8   1  10        5.70       20.86     12.17 o 
  -7   1  10       13.76       -7.59     11.92 o 
  -6   1  10       15.96        9.87      9.88 o 
  -5   1  10       13.63       16.04     10.45 o 
  -4   1  10        1.71        4.86     10.40 o 
  -3   1  10      700.49      738.80     23.48 o 
  -2   1  10      417.42      462.52     19.53 o 
  -1   1  10        0.40       -5.11     10.62 o 
   0   1  10        5.65        0.52     11.24 o 
   1   1  10       67.57       56.94     12.43 o 
   2   1  10       27.31       20.64     11.77 o 
   3   1  10       17.30       14.88     13.69 o 
   4   1  10       32.33       13.89     13.21 o 
   5   1  10       54.74       44.99     13.57 o 
   6   1  10       14.22       -8.55     19.25 o 
   7   1  10      496.85      534.12     27.17 o 
   8   1  10       70.37       69.14     17.01 o 
 -17   2  10        3.65        7.34     26.60 o 
 -16   2  10       20.66      -12.03     29.60 o 
 -15   2  10        8.34       23.29     21.21 o 
 -14   2  10       30.99       19.04     20.93 o 
 -13   2  10        0.09       -9.80      9.80 o 
 -12   2  10        8.84       -3.89     10.70 o 
 -11   2  10      217.93      200.93     15.28 o 
 -10   2  10        2.37       -8.72     13.62 o 
  -9   2  10       40.98       35.25     12.52 o 
  -8   2  10        0.13      -11.39     11.39 o 
  -7   2  10       28.61        3.12     12.46 o 
  -6   2  10        5.99        2.35      9.70 o 
  -5   2  10      137.29      154.00     12.91 o 
  -4   2  10      151.48      145.11     13.13 o 
  -3   2  10      945.80     1085.01     28.01 o 
  -2   2  10      320.92      354.94     17.42 o 
  -1   2  10      272.75      330.88     17.27 o 
   0   2  10      119.06      127.82     13.76 o 
   1   2  10       52.74       61.41     12.42 o 
   2   2  10       15.36        7.20     11.52 o 
   3   2  10       64.66       42.37     12.48 o 
   4   2  10        5.58      -12.54     14.28 o 
   5   2  10       50.61       24.44     18.55 o 
   6   2  10       71.34       39.79     13.21 o 
   7   2  10       12.08      -13.63     18.43 o 
   8   2  10       23.98       30.89     36.04 o 
 -16   3  10        5.70      -19.42     19.42 o 
 -15   3  10        7.17      -27.89     27.89 o 
 -14   3  10        0.01       10.55     20.32 o 
 -13   3  10        0.73      -11.17     11.52 o 
 -12   3  10       35.35       12.31     11.30 o 
 -11   3  10        4.06        4.62     11.43 o 
 -10   3  10      236.04      206.15     15.74 o 
  -9   3  10       35.00       21.37     12.19 o 
  -8   3  10        1.41        1.14     11.76 o 
  -7   3  10      252.46      263.84     17.79 o 
  -6   3  10       41.33       41.44     10.49 o 
  -5   3  10       57.17       73.54     11.64 o 
  -4   3  10      677.51      707.37     23.06 o 
  -3   3  10      149.43      162.77     13.63 o 
  -2   3  10       10.97       11.13     10.98 o 
  -1   3  10      180.71      203.70     18.48 o 
   0   3  10      193.18      177.06     14.64 o 
   1   3  10        1.90        8.25     11.37 o 
   2   3  10        5.13       -7.43     13.49 o 
   3   3  10       17.94       18.20     11.89 o 
   4   3  10      126.09      115.93     14.11 o 
   5   3  10        2.07      -11.45     11.45 o 
   6   3  10       19.96      -12.08     13.49 o 
   7   3  10        1.62       -9.25     14.22 o 
 -16   4  10       89.56       70.83     40.76 o 
 -15   4  10       18.37       13.31     20.32 o 
 -14   4  10        8.10       -3.68     19.71 o 
 -13   4  10      323.02      338.94     26.49 o 
 -12   4  10       30.13        4.54     11.23 o 
 -11   4  10        0.20       -6.19     11.11 o 
 -10   4  10       60.16       50.25     12.65 o 
  -9   4  10        7.72       -4.37     11.91 o 
  -8   4  10      149.42      127.94     18.08 o 
  -7   4  10        3.93       -1.19     11.95 o 
  -6   4  10        5.77       -5.57     12.14 o 
  -5   4  10       96.36      106.93     12.16 o 
  -4   4  10       86.42      101.60     12.54 o 
  -3   4  10      205.63      209.92     14.55 o 
  -2   4  10       14.02       10.17     12.79 o 
  -1   4  10       95.49       91.02     12.82 o 
   0   4  10      114.79      105.05     13.38 o 
   1   4  10        2.83        0.26     11.30 o 
   2   4  10       80.70       66.71     12.87 o 
   3   4  10        1.60      -11.26     11.26 o 
   4   4  10       10.22       -7.75     11.66 o 
   5   4  10      104.03       79.20     13.86 o 
   6   4  10       10.21        2.35     13.28 o 
   7   4  10       40.15       45.87     16.07 o 
 -15   5  10        0.46      -19.71     19.71 o 
 -14   5  10       44.83       41.73     22.74 o 
 -13   5  10       28.24       40.72     14.11 o 
 -12   5  10        1.68       -8.19     11.10 o 
 -11   5  10      242.36      245.09     16.33 o 
 -10   5  10      174.98      174.87     15.93 o 
  -9   5  10       79.34       68.56     13.28 o 
  -8   5  10        2.27      -11.77     11.77 o 
  -7   5  10       66.17       57.88     14.61 o 
  -6   5  10       70.68       53.58     13.66 o 
  -5   5  10        5.92       -1.90     10.14 o 
  -4   5  10       18.50       16.78     10.75 o 
  -3   5  10        2.18      -10.51     10.51 o 
  -2   5  10       91.78       68.22     12.41 o 
  -1   5  10       21.66       13.27     11.19 o 
   0   5  10      255.37      233.87     15.93 o 
   1   5  10       11.86       13.12     11.44 o 
   2   5  10       25.01       17.26     11.94 o 
   3   5  10       15.00      -10.82     11.46 o 
   4   5  10       11.08       -8.73     11.96 o 
   5   5  10       25.65       -6.60     12.22 o 
   6   5  10       11.05       -7.00     17.09 o 
 -14   6  10      217.22      205.40     69.50 o 
 -13   6  10       11.00      -19.05     19.05 o 
 -12   6  10       62.67       39.43     18.33 o 
 -11   6  10       37.56       20.12     12.20 o 
 -10   6  10       48.96       60.16     15.36 o 
  -9   6  10       48.13       29.62     12.65 o 
  -8   6  10      173.13      148.09     15.46 o 
  -7   6  10        6.52        5.57     12.39 o 
  -6   6  10       49.76       23.81     13.02 o 
  -5   6  10       11.41       -7.08     16.10 o 
  -4   6  10        2.10        3.31     10.55 o 
  -3   6  10        0.53       -0.36     10.42 o 
  -2   6  10       68.39       80.96     13.41 o 
  -1   6  10      148.47      146.77     13.84 o 
   0   6  10       39.80       33.15     11.93 o 
   1   6  10        0.32      -10.93     10.93 o 
   2   6  10        2.15       -4.80     11.55 o 
   3   6  10        2.80      -16.88     16.88 o 
   4   6  10       27.27       15.19     14.22 o 
   5   6  10        8.09        0.79     15.61 o 
 -13   7  10        5.16       -3.31     20.93 o 
 -12   7  10       38.49       48.17     12.58 o 
 -11   7  10       24.97       24.18     12.32 o 
 -10   7  10      124.21      147.87     15.12 o 
  -9   7  10      568.25      542.20     25.98 o 
  -8   7  10      649.36      598.56     30.12 o 
  -7   7  10       24.64       16.59     12.76 o 
  -6   7  10        0.17        7.99     12.75 o 
  -5   7  10      409.83      360.03     20.37 o 
  -4   7  10      180.45      190.59     15.27 o 
  -3   7  10      133.18      122.57     13.15 o 
  -2   7  10       83.48       78.46     13.87 o 
  -1   7  10        2.82       -4.24     10.98 o 
   0   7  10        0.00      -10.91     10.91 o 
   1   7  10        0.02      -11.16     11.16 o 
   2   7  10        2.00       -9.74     11.40 o 
   3   7  10        4.97      -12.83     13.88 o 
   4   7  10      263.40      279.97     17.68 o 
 -12   8  10        0.27      -13.39     13.39 o 
 -11   8  10       12.53        1.07     12.51 o 
 -10   8  10        9.19       11.75     29.23 o 
  -9   8  10       11.51       18.74     12.83 o 
  -8   8  10      290.34      263.71     18.03 o 
  -7   8  10      364.55      346.67     30.71 o 
  -6   8  10      210.68      227.28     20.06 o 
  -5   8  10        0.12        9.94     13.07 o 
  -4   8  10      281.89      282.03     19.25 o 
  -3   8  10       93.43      101.18     13.98 o 
  -2   8  10       46.92       30.81     12.02 o 
  -1   8  10        1.78      -10.41     10.92 o 
   0   8  10        7.60       -9.35     15.99 o 
   1   8  10       10.16      -12.58     12.98 o 
   2   8  10        3.29      -12.60     12.60 o 
   3   8  10       75.48       91.81     36.04 o 
 -10   9  10        9.03      -19.74     29.17 o 
  -9   9  10       53.52       46.12     13.66 o 
  -8   9  10      114.56      107.89     15.23 o 
  -7   9  10        1.16        5.68     13.08 o 
  -6   9  10       68.50       38.43     15.41 o 
  -5   9  10      233.72      204.68     18.03 o 
  -4   9  10        1.88      -14.47     16.97 o 
  -3   9  10       85.06       60.99     22.54 o 
  -2   9  10       11.39       -4.55     12.10 o 
  -1   9  10       42.81       33.49     11.98 o 
   0   9  10       33.23       31.48     16.95 o 
 -14   1  11        0.14      -16.03     22.14 o 
 -13   1  11        6.24        2.15     21.84 o 
 -12   1  11       56.13       14.43     12.73 o 
 -11   1  11      211.41      152.37     15.71 o 
 -10   1  11       11.50      -12.76     12.76 o 
  -9   1  11       54.84       21.07     13.51 o 
  -8   1  11       46.14       29.68     13.35 o 
  -7   1  11       57.22       38.91     14.40 o 
  -6   1  11       68.88       54.91     14.71 o 
  -5   1  11        4.48      -15.34     15.34 o 
  -4   1  11        0.52      -11.84     11.84 o 
  -3   1  11        1.95       -8.82     11.38 o 
  -2   1  11      180.13      184.23     15.42 o 
  -1   1  11        3.47        0.12     11.77 o 
   0   1  11        1.59       -6.28     11.69 o 
   1   1  11       82.07       82.43     14.58 o 
   2   1  11        0.73      -12.34     12.34 o 
   3   1  11       55.24       20.30     13.73 o 
   4   1  11       12.05      -13.81     13.81 o 
 -14   2  11       68.45       37.53     23.91 o 
 -13   2  11       14.34      -15.75     21.82 o 
 -12   2  11       12.58       -6.31     18.33 o 
 -11   2  11        1.48      -13.13     13.13 o 
 -10   2  11      100.30       65.96     14.28 o 
  -9   2  11       33.47        4.94     19.69 o 
  -8   2  11       42.93       14.16     13.29 o 
  -7   2  11       41.68       16.07     13.72 o 
  -6   2  11       19.30        4.48     13.28 o 
  -5   2  11      580.59      579.17     26.08 o 
  -4   2  11     1017.34     1044.83     33.67 o 
  -3   2  11      681.09      704.67     24.17 o 
  -2   2  11       99.31      120.84     14.15 o 
  -1   2  11       19.52       30.68     12.44 o 
   0   2  11      296.22      311.71     21.33 o 
   1   2  11       31.10       22.48     12.51 o 
   2   2  11        2.39       -5.48     12.10 o 
   3   2  11        2.71      -14.52     14.52 o 
   4   2  11        3.26      -21.23     21.23 o 
 -13   3  11      358.65      371.76     33.83 o 
 -12   3  11        3.06      -11.88     11.88 o 
 -11   3  11       53.85       55.61     13.69 o 
 -10   3  11        2.42      -12.13     12.13 o 
  -9   3  11       88.38      100.93     15.36 o 
  -8   3  11       41.34       17.33     13.41 o 
  -7   3  11       17.79       -1.27     13.18 o 
  -6   3  11      127.70      117.53     21.18 o 
  -5   3  11       57.21       39.99     14.27 o 
  -4   3  11       85.52       55.46     15.49 o 
  -3   3  11      161.56      145.01     14.32 o 
  -2   3  11      114.67      112.61     13.84 o 
  -1   3  11      112.77      115.56     14.27 o 
   0   3  11       26.65        6.40     12.12 o 
   1   3  11        0.83      -11.62     11.62 o 
   2   3  11        1.52      -15.89     15.89 o 
   3   3  11        0.16      -12.21     12.21 o 
 -13   4  11        2.10      -20.93     20.93 o 
 -12   4  11       69.49       45.35     22.82 o 
 -11   4  11        1.09      -12.17     12.17 o 
 -10   4  11       35.94       26.11     13.00 o 
  -9   4  11        5.78      -12.42     12.42 o 
  -8   4  11       28.82       25.31     14.99 o 
  -7   4  11        1.99        6.62     13.26 o 
  -6   4  11      126.69      107.55     16.01 o 
  -5   4  11      747.10      730.19     29.12 o 
  -4   4  11      167.12      178.36     21.30 o 
  -3   4  11        0.52      -13.15     13.15 o 
  -2   4  11       86.83       70.21     13.15 o 
  -1   4  11       84.29       80.84     13.32 o 
   0   4  11       12.17       -2.84     12.07 o 
   1   4  11       65.09       72.28     14.74 o 
   2   4  11       27.65       -0.15     12.46 o 
   3   4  11        7.41      -12.73     12.73 o 
 -12   5  11       79.39       50.58     16.22 o 
 -11   5  11       55.12       41.69     13.64 o 
 -10   5  11        0.08      -12.01     12.01 o 
  -9   5  11        3.06      -12.38     12.38 o 
  -8   5  11        2.92      -12.58     12.58 o 
  -7   5  11      100.30       99.93     15.49 o 
  -6   5  11      135.05       96.20     15.67 o 
  -5   5  11       79.81       66.89     15.31 o 
  -4   5  11       36.93       38.07     14.60 o 
  -3   5  11      224.75      196.35     18.71 o 
  -2   5  11        3.82      -11.20     11.20 o 
  -1   5  11       25.83       19.74     12.20 o 
   0   5  11        4.15      -11.54     11.54 o 
   1   5  11       30.18        0.61     16.44 o 
   2   5  11       10.93       -8.69     12.92 o 
 -10   6  11      201.29      139.88     16.20 o 
  -9   6  11       52.90       27.62     13.51 o 
  -8   6  11       33.08       20.15     13.90 o 
  -7   6  11        0.99      -12.96     12.96 o 
  -6   6  11       12.57       -4.75     13.32 o 
  -5   6  11        0.00      -10.31     13.38 o 
  -4   6  11       23.42       -0.79     16.22 o 
  -3   6  11        3.60      -10.68     13.58 o 
  -2   6  11        4.55      -12.39     12.39 o 
  -1   6  11       13.63        9.80     13.37 o 
   0   6  11       77.52       55.12     13.41 o 
  -8   7  11      137.37      137.97     16.45 o 
  -7   7  11       17.69        2.91     13.27 o 
  -6   7  11       30.58        4.92     13.89 o 
  -5   7  11        6.28        6.86     18.08 o 
  -4   7  11       24.13        2.26     19.32 o 
  -3   7  11        0.18      -12.89     12.89 o 
  -2   7  11       59.45       47.65     17.08 o 
  -9   0  12      177.39      140.78     28.32 o 
  -8   0  12        3.89      -19.52     19.52 o 
  -7   0  12      122.27      104.74     25.14 o 
  -6   0  12        0.01      -27.03     27.03 o 
  -5   0  12      382.01      377.75     34.32 o 
  -4   0  12       57.32       29.12     23.50 o 
  -3   0  12      130.97      101.52     25.96 o 
  -2   0  12        8.91      -15.90     21.40 o 
  -8   1  12      150.20      131.11     21.92 o 
  -7   1  12        7.44      -14.64     14.64 o 
  -6   1  12      322.33      325.03     22.22 o 
  -5   1  12        8.50       -1.79     15.12 o 
  -4   1  12       88.52       51.40     16.96 o 
  -3   1  12        8.59      -14.94     14.94 o 
  -8   2  12      108.42       74.87     16.53 o 
  -7   2  12      315.63      300.40     21.56 o 
  -6   2  12       11.37      -14.52     14.52 o 
  -5   2  12       16.96      -14.58     14.58 o 
  -4   2  12       59.19       22.47     16.07 o 
  -3   2  12       43.55      -15.35     45.05 o 
                                                 
